# Supplementary material for: Gut microbiota Modulated by Probiotics and Garcinia cambogia Extract Correlate with Weight Gain and Adipocyte Sizes in High Fat-Fed Mice
Source: Sci Rep. 2016 Sep 23;6:33566. doi: 10.1038/srep33566 (PMC5034228; doi:10.1038/srep33566)
Supplement: Supplementary Dataset S1 [file srep33566-s2.xls]

## Sheet: Supplementary table 4
Gut microbiota Modulated by Probiotics and Garcinia cambogia Extract Correlate with Weight Gain and Adipocyte Sizes in High Fat-Fed Mice
Jaeyoung Heo1*, Minseok Seo1,2*, Hwanhee Park3, Woon Kyu Lee3, Le Luo Guan4, Joon Yoon2, Kelsey Caetano-Anolles5, Hyeonju Ahn5, Yoon-Mo Kang6, Se-Young Kim6, Seoae Cho1§, Heebal Kim1,2,5§
Dataset S1. The phylogeny and relative abundance of annotated 494 operational taxonomic units, and results of DAM and TAM analysis.
The species are ordered by FDR adjusted p value of TAM analysis betweent species relative abundance and EAT adipocyte mean size. In pink are underlined the significant FDR adjusted P < 0.05 (DAM) and 0.1 (TAM). MMP represents the maximum median proportion.
species	Genus	MMP	Relative abundance (mminimum, median, maximum)												Multi-group test	HFD vs HFD+P	HFD vs HFD+P+G	HFD vs LFD	Weight gain	PAT	EAT	MAT	SAT
			min	Median_HFD	max	min	median_HFD+P	max	min	median HFD+P+G	max	min	median_LFD	max
Clostridium aminophilum	Clostridium	0.0531523	0.008792	0.0531523	0.0809209	0.00612087	0.0213213	0.0406062	0.00438683	0.00819647	0.0190046	0.00118781	0.00164937	0.00438489	3.41634e-08	0.304498	0.000846581	4.98642e-07	0.00813796	0.0198155	9.19462e-05	0.00522991	0.0989121
Streptococcus thermophilus	Streptococcus	2.2925e-05	8.25385e-06	2.2925e-05	4.20612e-05	7.14013e-06	1.39844e-05	3.83258e-05	4.0469e-06	6.13251e-06	2.00599e-05	0	2.66532e-06	8.62149e-06	0.0419658	0.904225	0.14014	0.0293676	0.021489	0.217736	0.0223453	0.0190431	0.160472
Coprococcus eutactus	Coprococcus	0.000251748	0	1.92617e-06	5.61249e-06	0	4.99694e-06	6.32321e-06	0	1.1728e-05	1.71942e-05	3.68532e-05	0.000251748	0.000538078	1.66429e-12	0.724914	0.120941	4.98642e-07	0.00813796	0.261123	0.0486904	0.11015	0.0240474
Eubacterium fissicatena	Eubacterium	0.00157319	0.000298789	0.00157319	0.00375744	0.00100737	0.00141559	0.00201594	0.0001337	0.00152497	0.00256478	2.85511e-05	8.44906e-05	0.00020411	0.000263575	0.866775	0.742469	0.000127474	0.00813796	0.354057	0.0486904	0.0817506	0.107049
Oribacterium sp. oral taxon 078	Oribacterium	0.00501322	0.0016641	0.00501322	0.00889718	0.00116741	0.00207134	0.00319254	0.000386611	0.000734175	0.00295019	0.000134642	0.000251748	0.000742329	1.89122e-05	0.327833	0.0052983	0.000103673	0.115992	0.311774	0.0514022	0.0488615	0.133962
Nitrococcus mobilis	Nitrococcus	3.91677e-05	1.15554e-05	3.91677e-05	0.000301851	3.08065e-06	5.41338e-06	1.07102e-05	0	6.13251e-06	4.92577e-05	0	2.19624e-06	1.89673e-05	0.00174947	0.0717819	0.0340203	0.0136384	0.121251	0.0198155	0.0514022	0.0403382	0.290924
Desulfotomaculum indicum	Desulfotomaculum	7.89417e-05	1.81585e-05	7.89417e-05	0.000202544	4.62097e-05	6.17574e-05	0.00010348	1.3424e-05	4.45158e-05	0.00017592	1.7243e-06	2.83486e-06	1.66412e-05	0.0058419	0.86511	0.593788	0.0018215	0.0595425	0.311774	0.0514022	0.11015	0.191623
rumen bacterium NK4A66	rumen	0.00300006	2.20156e-05	4.42841e-05	9.22984e-05	3.06606e-05	6.52603e-05	8.92516e-05	2.09029e-05	2.57913e-05	0.00013159	0.00145712	0.00300006	0.0071179	7.31789e-23	0.835664	0.989488	6.99191e-10	0.0196084	0.217736	0.052751	0.250241	0.107049
Ruminococcus bromii	Ruminococcus	0.0151359	0.000194696	0.000848095	0.00341438	0.00057121	0.000920406	0.00187796	0.000619383	0.000829604	0.00128287	0.0072177	0.0151359	0.0295372	1.55868e-12	0.917986	0.600147	1.20105e-05	0.0263363	0.404727	0.0626854	0.165487	0.107049
Dorea formicigenerans	Dorea	0.00307548	0.000338408	0.00291074	0.00901927	0.00180844	0.00307548	0.00583318	0.000410481	0.00224706	0.0045649	4.39248e-05	0.000148258	0.000241402	2.023e-05	0.977325	0.471903	1.20105e-05	0.0537403	0.324931	0.0626854	0.110235	0.160472
Clostridium propionicum	Clostridium	0.0118215	0.00342923	0.00839893	0.0161742	0.00436976	0.0118215	0.0151272	0.00221228	0.0041325	0.00780043	0.000727674	0.000994166	0.00193121	5.24087e-05	0.899408	0.127391	0.000186025	0.021489	0.331293	0.0626854	0.165487	0.0754453
Lactococcus piscium	Lactococcus	1.88497e-05	1.65077e-06	1.88497e-05	0.000123475	0	0	3.08065e-06	0	0	2.09029e-06	0	0	6.89719e-06	8.69414e-05	0.0502778	0.00077175	0.0407751	0.268535	0.119589	0.0626854	0.112594	0.56952
Candidatus Arthromitus sp. SFB-mouse	Candidatus	0.0004011	6.43289e-05	0.0004011	0.000726478	9.28217e-05	0.000241357	0.000388877	6.47503e-05	0.000125716	0.000356853	0	8.50458e-06	7.46721e-05	0.00544708	0.773492	0.409477	0.0018215	0.021489	0.359759	0.0626854	0.17595	0.148385
Clostridium sp. B901-1b	Clostridium	2.53287e-05	1.48569e-05	2.53287e-05	7.66998e-05	9.48482e-06	2.06854e-05	4.92904e-05	4.46066e-06	1.1728e-05	2.29932e-05	0	2.66532e-06	1.9844e-05	0.0869687	0.885574	0.195028	0.0477598	0.155549	0.324931	0.0626854	0.120027	0.160472
Anaerobranca gottschalkii	Anaerobranca	0.000901092	0.00036482	0.000901092	0.00156312	0.000229955	0.000578744	0.000888946	0.000121407	0.000520852	0.0071036	5.33065e-06	2.42054e-05	0.000141392	4.02729e-05	0.753433	0.261567	0.00103549	0.00813796	0.375298	0.0648213	0.256022	0.252018
Clostridium cadaveris	Clostridium	0.000841783	0.000187574	0.000841783	0.0106952	3.57006e-06	0.000111794	0.000950479	2.89943e-05	0.000197031	0.000712254	1.05899e-05	2.93186e-05	0.000139668	0.000111693	0.115652	0.0245258	0.000742103	0.0861056	0.0430473	0.0648213	0.165487	0.160472
Acetobacterium woodii	Acetobacterium	0.00032201	1.19095e-05	0.00032201	0.012861	2.85605e-05	7.22902e-05	0.000224887	0	4.0469e-06	0.000891232	0	2.83486e-06	0.000255196	0.00198163	0.111737	0.0310873	0.0194173	0.196712	0.217736	0.0648213	0.256022	0.18121
Cycas taitungensis	Cycas	1.75699e-05	0	2.43892e-06	3.30154e-06	0	1.91629e-06	2.14204e-05	0	0	8.09379e-06	4.53851e-06	1.75699e-05	7.75934e-05	0.00198915	0.579814	0.825757	0.0146901	0.0262364	0.349596	0.0648213	0.17595	0.119712
Tannerella forsythia	Tannerella	0.000740686	2.97737e-05	0.000153686	0.00139297	1.14977e-05	0.000740686	0.00170052	4.0469e-06	8.0544e-06	0.000893676	1.7243e-06	7.99597e-06	1.36155e-05	0.00245881	0.64208	0.473775	0.00518306	0.278983	0.311774	0.0648213	0.467418	0.160347
Anaerotruncus colihominis	Anaerotruncus	0.00298251	0.00181003	0.00298251	0.00501765	0.00121382	0.00271846	0.00619345	0.000666152	0.00120215	0.00236743	0.00020272	0.000308649	0.00230758	0.0201435	1	0.173278	0.0189996	0.0861056	0.324931	0.0648213	0.110235	0.0240474
Bacillus sp.	Bacillus	0.000101932	3.13646e-05	0.000101932	0.000423042	3.79393e-05	5.18492e-05	0.000157083	8.0544e-06	4.18058e-05	0.000159501	1.06613e-05	1.36155e-05	2.83486e-05	0.0239956	0.610205	0.177969	0.0107561	0.127292	0.324931	0.0648213	0.116662	0.160472
Ethanoligenens harbinense	Ethanoligenens	0.000864038	0.000303742	0.000864038	0.00228066	0.000537473	0.000758718	0.000804049	0.000180909	0.000254258	0.0010068	6.36909e-05	9.07702e-05	0.000527284	0.0393681	0.798288	0.149178	0.0223144	0.103583	0.459695	0.0648213	0.0817506	0.160472
Lactococcus lactis	Lactococcus	0.00877499	0.00538418	0.00877499	0.0172181	0.00167079	0.00857815	0.0143712	0.000730266	0.00361692	0.0133599	0.000170092	0.00335585	0.00401072	0.0898343	0.922122	0.231557	0.0477598	0.0997277	0.349596	0.0648213	0.212296	0.371511
Eubacterium eligens	Eubacterium	0.00109148	2.80625e-06	0.000109187	0.00180759	1.54032e-05	6.18724e-05	0.00126464	2.6848e-06	1.87649e-05	0.00167137	0.000159919	0.00109148	0.00306595	0.324102	0.885574	0.614713	0.419573	0.0595425	0.217736	0.0648213	0.439898	0.420723
Butyricimonas synergistica	Butyricimonas	4.14838e-05	9.90462e-06	4.14838e-05	0.000508561	2.29955e-05	3.73851e-05	0.000429978	2.34561e-06	2.02345e-05	9.17024e-05	6.89719e-06	1.33266e-05	1.70092e-05	0.00595503	0.904225	0.0381122	0.013045	0.330052	0.324931	0.0666075	0.462608	0.272436
Alicyclobacillus kakegawensis	Alicyclobacillus	3.48209e-05	1.48868e-05	3.48209e-05	9.85496e-05	0	4.70193e-06	5.3551e-05	0	2.09029e-06	2.58017e-05	0	0	0	0.000165181	0.549232	0.0569628	0.000232597	0.274023	0.217736	0.0689906	0.17172	0.160472
uncultured bacterium	uncultured	0.00600571	0.000572817	0.00600571	0.0377363	0.00389194	0.00464824	0.0233097	0.00123263	0.00212905	0.00598358	3.47952e-05	0.000349202	0.00152799	0.000421823	0.955528	0.0845351	0.000657022	0.121283	0.338755	0.0689906	0.222043	0.414793
Clostridium leptum	Clostridium	0.000124475	6.60308e-06	3.58017e-05	0.000339556	9.48482e-06	0.000124475	0.000135662	8.0544e-06	2.6764e-05	7.7405e-05	0	2.19624e-06	5.66972e-06	0.00174947	0.904225	0.362933	0.0018215	0.158657	0.324931	0.0689906	0.322885	0.426291
anaerobic bacterium EtOH8	anaerobic	1.61867e-05	0	1.61867e-05	3.21644e-05	0	3.36583e-06	3.83258e-06	0	4.0469e-06	3.3455e-05	0	0	0	0.00432377	0.291037	0.648617	0.00238906	0.0997277	0.324931	0.0689906	0.0380274	0.107049
Clostridium phytofermentans	Clostridium	0.00205892	0.000920398	0.00205892	0.0038109	0.000374857	0.000474695	0.0005059	0.000126663	0.000475706	0.00338627	0.000142207	0.000322504	0.00122466	0.0430281	0.0937406	0.362933	0.0581886	0.103583	0.354057	0.0689906	0.17172	0.160347
Anaerostipes caccae	Anaerostipes	0.00861383	0.00360603	0.00703848	0.0175971	0.00127094	0.00861383	0.0132566	0.000797226	0.002416	0.00367682	0.00063993	0.0013441	0.00201275	0.000165514	0.989325	0.00939827	0.0018215	0.0652035	0.359759	0.0731571	0.165487	0.0240474
Streptococcus pleomorphus	Streptococcus	6.05135e-06	0	0	0	0	0	3.57006e-06	0	0	4.69121e-06	2.66532e-06	6.05135e-06	6.20747e-05	0.000354045	0.42027	0.200134	0.00189638	0.070682	0.349596	0.0731571	0.165487	0.0754453
Eubacterium rectale	Eubacterium	0.00161372	0.000595928	0.00161372	0.00845522	0.000510519	0.00068665	0.0028936	6.24493e-05	0.000198577	0.000684624	1.09812e-05	8.77445e-05	0.0010574	0.000679573	0.495322	0.00262559	0.00854665	0.16023	0.291198	0.0731571	0.0801191	0.160472
uncultured marine bacterium 313	uncultured	2.18607e-05	7.21095e-06	2.18607e-05	6.25247e-05	6.32321e-06	1.53312e-05	2.6828e-05	0	1.56123e-05	2.83283e-05	0	0	6.58871e-06	0.0146952	0.726881	0.393608	0.00483352	0.189677	0.324931	0.0731571	0.0488615	0.412241
Peptoniphilus asaccharolyticus	Peptoniphilus	1.03579e-05	0	1.03579e-05	1.68255e-05	0	5.15087e-06	1.84839e-05	0	0	7.03682e-06	0	0	0	0.0183008	0.972451	0.264709	0.010677	0.330052	0.563258	0.0731571	0.180846	0.250805
Enterorhabdus caecimuris	Enterorhabdus	0.000122998	6.73499e-05	0.000122998	0.000279873	8.22017e-05	0.000107601	0.000126307	2.41632e-05	6.24493e-05	0.000252182	5.66972e-06	2.66532e-05	7.58691e-05	0.237798	0.885574	0.623731	0.0772795	0.0997277	0.399787	0.0731571	0.313957	0.697401
[Clostridium] lituseburense	Clostridium	5.06411e-05	0	0	2.97737e-06	0	0	0	0	0	0	5.66972e-06	5.06411e-05	0.000382794	2.48095e-11	0.701153	0.42439	0.000127474	0.0861056	0.349596	0.0732258	0.322885	0.107049
Oxobacter pfennigii	Oxobacter	0.00116348	0.0002694	0.00116348	0.0206834	0.000521229	0.000857046	0.00128677	8.0544e-05	0.000283704	0.000651257	2.13226e-05	3.17696e-05	0.000116229	7.26044e-09	0.120429	0.00018116	1.49219e-06	0.0595425	0.331864	0.0738267	0.116662	0.00141088
Clostridium innocuum	Clostridium	6.30091e-05	2.40365e-06	2.80572e-05	0.000131894	6.32321e-06	6.30091e-05	0.000180131	0	2.34561e-06	8.09379e-06	0	0	0	1.10905e-07	0.726881	0.00253571	0.000103673	0.196712	0.324931	0.0738267	0.204599	0.420334
Ornithobacterium rhinotracheale	Ornithobacterium	0.000400895	4.0862e-05	0.000400895	0.00114307	0	0	0.000329629	0	0	3.06625e-06	7.56418e-06	2.39879e-05	6.58871e-05	9.29515e-07	0.329481	1.11892e-06	0.0400635	0.421972	0.261123	0.0738267	0.116662	0.401389
Clostridium histolyticum	Clostridium	0.000840883	0.000378669	0.000840883	0.00133854	0.00025295	0.000396601	0.000933436	8.89213e-05	0.000171735	0.000683925	1.06613e-05	5.71022e-05	0.000206945	0.00715704	0.726881	0.12485	0.00417231	0.130575	0.324931	0.0738267	0.165487	0.107049
Clostridium aminobutyricum	Clostridium	5.17287e-05	9.6146e-06	5.17287e-05	0.000252367	1.78503e-05	2.99452e-05	6.95553e-05	2.6848e-06	1.21407e-05	3.28385e-05	5.33065e-06	6.05135e-06	4.39248e-05	0.0140166	0.512498	0.0244448	0.0293676	0.274023	0.09719	0.0738267	0.372873	0.361896
Clostridium hathewayi	Clostridium	0.00134424	0.000321556	0.00134424	0.0104816	0.000357261	0.00119017	0.00209176	0.000323995	0.00105219	0.0018671	0.00018154	0.000399715	0.000869046	0.0362876	0.4249	0.12324	0.0223144	0.274023	0.119589	0.0738267	0.322885	0.163972
Clostridium thermoamylolyticum	Clostridium	1.53692e-05	3.30154e-06	1.53692e-05	3.30234e-05	3.08065e-06	5.61761e-06	1.26464e-05	2.23033e-06	6.27086e-06	1.14628e-05	0	2.66532e-06	1.09812e-05	0.151851	0.425087	0.203406	0.0819931	0.278983	0.416836	0.0738267	0.156227	0.371511
Clostridium scindens	Clostridium	0.0346763	0.00989471	0.0346763	0.0537475	0.0210285	0.0300339	0.0415528	0.00878199	0.0178313	0.0281138	0.0025261	0.00524242	0.0175251	0.0119952	0.972151	0.317139	0.00586484	0.177134	0.418711	0.0785843	0.127058	0.160472
Pediococcus pentosaceus	Pediococcus	0.000713603	0.000139936	0.00064975	0.000727989	0.000114242	0.000713603	0.00245285	0	7.58312e-05	0.00140049	1.33266e-05	2.42054e-05	0.000635009	0.21737	0.735987	0.487564	0.288949	0.159642	0.324931	0.0909158	0.395597	0.160472
Peptoniphilus indolicus	Peptoniphilus	0.000393729	0.000145925	0.000393729	0.00358382	0.000141805	0.000180787	0.000800969	0	8.32288e-05	0.00307509	7.99597e-06	3.51398e-05	7.08715e-05	0.0174781	0.579201	0.752317	0.00639574	0.155549	0.349596	0.0920737	0.436467	0.272593
Clostridium clostridioforme	Clostridium	0.00249932	0.000153522	0.000243589	0.00237481	0.000178503	0.000666764	0.00173572	0.000232122	0.000659644	0.00437221	0.000992201	0.00249932	0.00404693	0.130102	0.84974	0.345569	0.0575511	0.0861056	0.324931	0.0920737	0.17172	0.371511
Paenibacillus curdlanolyticus	Paenibacillus	0.0030589	0.00122322	0.00228401	0.00429051	0.00225271	0.0030589	0.00393707	0.000797226	0.0013323	0.00307203	0.000419056	0.000968541	0.00133522	0.0873235	0.84537	0.421781	0.0817732	0.231322	0.563258	0.0945512	0.295247	0.191623
Sisymbrium irio	Sisymbrium	0.00856446	0.00309354	0.00797318	0.0156913	0.00540038	0.00856446	0.0127255	0.000747161	0.00206413	0.00751959	0.00194328	0.00312401	0.00374478	0.0131172	0.975898	0.0287242	0.0688968	0.723523	0.331293	0.0964556	0.462608	0.621356
[Clostridium] bartlettii	Clostridium	5.66972e-06	0	0	0	0	3.36583e-06	3.83258e-06	0	0	2.8657e-06	0	5.66972e-06	3.79346e-05	0.00205956	0.129597	0.275072	0.0035776	0.130491	0.380228	0.0994098	0.250241	0.160347
Paenibacillus sp. JDR-2	Paenibacillus	0	0	0	9.24656e-05	0	0	7.39356e-05	0	0	0	0	0	0	0.0138986	0.982011	0.0379439	0.0598136	0.444654	0.488634	0.104849	0.540275	0.340616
Acetitomaculum ruminis	Acetitomaculum	6.21865e-05	4.0862e-05	6.21865e-05	0.000289043	7.14013e-06	2.66713e-05	3.83258e-05	0	4.18058e-05	0.00982427	1.51284e-06	3.4486e-06	5.66972e-06	2.49357e-06	0.418023	0.034102	0.0144372	0.191464	0.324931	0.105861	0.165487	0.163972
Lactobacillus rhamnosus	Lactobacillus	0.000125716	3.79677e-05	9.71327e-05	0.000752153	7.66516e-05	0.000103648	0.000319322	3.64221e-05	0.000125716	0.000176196	1.86573e-05	3.27617e-05	8.78495e-05	0.190073	0.853716	0.444231	0.0627852	0.270007	0.563258	0.114133	0.313957	0.475559
uncultured Clostridium sp.	uncultured	0.000215779	0.000101231	0.000117769	0.000242769	3.16161e-06	0.000215779	0.000502146	1.40736e-05	4.0272e-05	0.000141641	2.66532e-06	6.89719e-06	7.93761e-05	0.0275173	0.727452	0.321333	0.0541583	0.155549	0.447843	0.117334	0.17595	0.191623
Clostridium aminovalericum	Clostridium	0.00459504	3.36749e-05	0.000435124	0.00253672	0.000980098	0.000995997	0.0188967	0.000171827	0.00459504	0.0263615	0.00082625	0.00145384	0.0158129	0.0266786	0.0646042	0.00874574	0.0477598	0.261611	0.217736	0.129674	0.170495	0.344238
Atopobium parvulum	Atopobium	1.03698e-05	4.8073e-06	7.18674e-06	3.21644e-05	3.57006e-06	1.03698e-05	1.89696e-05	0	7.03682e-06	1.61876e-05	0	2.83486e-06	5.33065e-06	0.237798	0.928103	0.425026	0.0952025	0.462213	0.217736	0.129674	0.431514	0.361896
Synechococcus sp. WH 8109	Synechococcus	5.98737e-05	4.95231e-06	5.98737e-05	0.000213275	2.15645e-05	3.93689e-05	0.000172466	6.27086e-06	2.14638e-05	0.000106031	3.4486e-06	7.56418e-06	2.19624e-05	0.0266786	0.885574	0.216774	0.0138249	0.275193	0.357952	0.133656	0.165487	0.392878
Paenibacillus ehimensis	Paenibacillus	7.10429e-06	2.47419e-06	7.10429e-06	4.32657e-05	0	3.49709e-06	9.24194e-06	0	2.09029e-06	2.8657e-05	0	0	1.51284e-06	0.0471522	0.562624	0.446445	0.0170891	0.16023	0.555168	0.133656	0.256022	0.160347
Bacillus sp. FRC_X18	Bacillus	6.58871e-06	0	0	0	0	0	0	0	0	0	0	6.58871e-06	0.000231056	9.74652e-07	1	1	0.0018215	0.159642	0.398516	0.134071	0.329362	0.252018
Clostridium stercorarium	Clostridium	1.55652e-05	2.20156e-06	8.43089e-06	5.44321e-05	7.14013e-06	1.55652e-05	0.000325769	0	2.8657e-06	5.3696e-06	0	0	2.83486e-06	9.25259e-06	0.209784	0.0515105	0.0152049	0.196712	0.324931	0.134071	0.222043	0.414793
Veillonella ratti	Veillonella	0.00183946	0.000423743	0.00183946	0.0104174	0.000643873	0.00161297	0.00698082	0.000263698	0.000534798	0.00205582	5.44621e-05	0.000108631	0.000223954	2.02782e-05	0.942839	0.0283439	0.000103673	0.16023	0.459695	0.134071	0.329362	0.0145918
Lactobacillus fermentum	Lactobacillus	0.000106078	8.93211e-06	8.163e-05	0.00039408	3.08065e-06	0.000106078	0.000338292	1.25417e-05	4.45158e-05	0.000189994	0	7.56418e-06	1.53737e-05	0.00866095	0.989325	0.403398	0.00483352	0.311768	0.217736	0.134071	0.499866	0.198853
Barnesiella intestinihominis	Barnesiella	0.0267164	0.00508612	0.014039	0.0270033	0.0113636	0.0267164	0.0461752	0.00405086	0.00619076	0.0348297	0.00225021	0.00407622	0.00727992	0.0126215	0.430141	0.803484	0.0477598	0.450299	0.500364	0.134071	0.723397	0.487147
Fusibacter paucivorans	Fusibacter	0.000144499	3.30154e-05	9.91347e-05	0.000280625	7.85414e-05	0.000144499	0.000297191	0	3.04929e-05	0.00245017	4.53851e-06	8.62149e-06	3.11835e-05	0.0159898	0.93001	0.373754	0.0411379	0.261611	0.500364	0.134071	0.467418	0.294503
Streptococcus mutans	Streptococcus	6.3365e-05	2.20156e-05	6.3365e-05	9.40191e-05	1.53303e-05	3.09791e-05	8.53633e-05	1.53313e-05	3.43884e-05	8.47526e-05	0	1.59919e-05	2.24159e-05	0.149385	0.814032	0.614723	0.0477598	0.0595425	0.537221	0.134071	0.26447	0.18121
Mycoplasma capricolum	Mycoplasma	1.23709e-06	0	1.23709e-06	4.62328e-05	0	0	6.1613e-06	0	0	2.8657e-06	0	0	2.66532e-06	0.178834	0.518422	0.172578	0.171745	0.421972	0.324931	0.134071	0.535363	0.520159
Clostridium estertheticum	Clostridium	4.14469e-05	2.47419e-06	4.14469e-05	9.40939e-05	7.14013e-06	1.96118e-05	4.42625e-05	0	1.78426e-05	7.45082e-05	0	0	7.02796e-05	0.640692	0.741539	0.684478	0.319523	0.196712	0.701858	0.137106	0.497153	0.252018
Sedimentibacter hydroxybenzoicus	Sedimentibacter	4.26452e-05	0	5.0086e-06	1.48569e-05	0	8.2395e-06	1.78503e-05	0	0	1.04514e-05	2.83486e-06	4.26452e-05	0.00229677	4.98882e-08	0.904225	0.471903	0.00123695	0.222253	0.382981	0.138828	0.395597	0.229736
Anaerostipes butyraticus	Anaerostipes	0.00289766	6.60308e-06	0.00289766	0.00669657	6.06911e-05	0.000265215	0.000321937	2.14784e-05	0.000114966	0.000161876	5.06411e-05	0.000146565	0.000216336	3.32708e-07	0.0362769	4.53983e-05	0.0018215	0.45547	0.324931	0.138828	0.30044	0.244129
Lactobacillus mucosae	Lactobacillus	1.45446e-05	3.30154e-06	1.45446e-05	0.000574472	3.16161e-06	1.38265e-05	2.85605e-05	0	2.23033e-06	6.27086e-06	0	0	6.58871e-06	1.16915e-05	0.19753	0.00032144	0.00238906	0.274023	0.617986	0.138828	0.110235	0.119712
Clostridium baratii	Clostridium	0.000179666	4.84344e-05	0.000179666	0.00284339	1.23226e-05	0.000170689	0.000586384	2.6848e-05	6.01797e-05	0.000138281	1.7243e-06	1.41743e-05	3.51398e-05	8.93325e-05	0.544812	0.00951806	0.000519663	0.119837	0.500364	0.138828	0.0773397	0.429091
Enterococcus casseliflavus	Enterococcus	0.000204791	4.56693e-05	0.000204791	0.000256054	6.89864e-05	0.000147856	0.00160293	8.09379e-06	0.000171942	0.00287308	5.1729e-06	3.19839e-05	5.38624e-05	0.00581986	0.495322	0.185696	0.0598136	0.297703	0.68384	0.138828	0.497153	0.282021
Clostridium sp. MK8	Clostridium	1.30745e-05	0	0	2.47419e-06	7.14013e-06	1.30745e-05	2.21312e-05	0	9.19876e-06	2.6764e-05	4.39248e-06	1.05899e-05	1.70092e-05	0.00750989	0.0120353	0.00367293	0.0152049	0.354604	0.392573	0.138828	0.131317	0.625551
Eubacterium sp. WAL 18692	Eubacterium	2.16281e-05	2.47419e-06	2.16281e-05	0.000112972	0	2.01968e-05	6.51538e-05	8.09379e-06	1.61088e-05	2.50835e-05	0	2.66532e-06	5.1729e-06	0.0147491	0.74704	0.31411	0.00518306	0.0726547	0.63971	0.138828	0.0817506	0.406988
Polytoma oviforme	Polytoma	8.46012e-05	0	2.94425e-05	0.000324119	2.46452e-05	8.46012e-05	0.000132092	0	1.87649e-05	7.16425e-05	2.66532e-06	4.53851e-06	1.97661e-05	0.0378297	0.986718	0.152163	0.0426879	0.421972	0.357952	0.138828	0.513772	0.822176
Lactobacillus sharpeae	Lactobacillus	8.86711e-05	2.97737e-05	6.60404e-05	0.000105761	2.14204e-05	8.86711e-05	0.000135949	4.69121e-06	3.15227e-05	4.3896e-05	5.33065e-06	1.53737e-05	3.96881e-05	0.0436461	0.883068	0.173278	0.0724408	0.196712	0.480996	0.138828	0.374406	0.0989121
Heliorestis baculata	Heliorestis	8.78495e-06	0	1.40312e-06	1.32062e-05	0	0	0	0	4.0469e-06	6.27086e-06	0	8.78495e-06	2.75888e-05	0.0499749	0.17709	0.92508	0.284927	0.39524	0.500364	0.138828	0.34721	0.251447
Parabacteroides goldsteinii	Parabacteroides	0.0048174	0.000604182	0.00382189	0.0161948	0.000283611	0.0048174	0.00590272	0.000355685	0.00101034	0.00341238	0.000150014	0.000390312	0.00388092	0.0622221	0.86511	0.14014	0.0426879	0.421972	0.555168	0.138828	0.34721	0.282021
Syntrophus aciditrophicus	Syntrophus	0.00306266	0.00170194	0.00306266	0.00422191	0.00207421	0.00273813	0.00518931	0.000523536	0.00156346	0.00314444	0.00048562	0.00128805	0.00176328	0.170567	0.957193	0.374901	0.110165	0.313437	0.488592	0.138828	0.165487	0.302486
Clostridium limosum	Clostridium	3.16161e-06	0	0	3.5225e-05	0	3.16161e-06	9.24194e-06	0	0	9.19876e-06	0	0	1.51284e-06	0.176079	0.735987	0.302104	0.0817732	0.475665	0.617986	0.138828	0.361387	0.0989121
Alicyclobacillus disulfidooxidans	Alicyclobacillus	8.86918e-06	1.65077e-06	8.86918e-06	3.12474e-05	3.83258e-06	6.24225e-06	1.07102e-05	0	2.8657e-06	1.67223e-05	0	1.51284e-06	8.50458e-06	0.213795	0.73048	0.275072	0.0928473	0.354604	0.563258	0.138828	0.266656	0.192395
Clostridium hungatei	Clostridium	0.000123007	1.92292e-05	6.28935e-05	0.000217729	1.78503e-05	0.000123007	0.00059122	4.0469e-06	3.3455e-05	0.000265467	0	2.83486e-06	0.000138363	0.274599	0.579814	0.968508	0.375269	0.196712	0.63971	0.138828	0.691877	0.534497
Tepidimicrobium ferriphilum	Tepidimicrobium	4.71529e-05	5.61249e-06	4.71529e-05	0.000101442	3.83258e-06	1.48399e-05	5.85323e-05	8.09379e-06	2.14638e-05	4.58512e-05	0	1.51284e-06	5.66972e-05	0.412335	0.655522	0.45712	0.18861	0.237834	0.63971	0.138828	0.222043	0.296095
Ruminococcus albus	Ruminococcus	0.000878743	0.000224505	0.00081439	0.00357025	0.000624761	0.000878743	0.00137973	0.000260426	0.000704962	0.00153403	2.42054e-05	0.000182776	0.00112008	0.520882	0.871606	0.522677	0.240832	0.312605	0.331864	0.138828	0.435923	0.429091
Candidatus Desulforudis audaxviator	Candidatus	0.00592455	0.00138691	0.00495741	0.0113843	0.000456077	0.00592455	0.013095	8.09379e-05	0.00368964	0.0115085	1.59919e-05	0.00108017	0.00787241	0.586715	0.928683	0.894721	0.350185	0.274023	0.589629	0.138828	0.522498	0.611117
Eubacterium ruminantium	Eubacterium	0.000471286	0.000165077	0.000416929	0.0190417	7.49714e-05	0.000471286	0.00114211	3.97155e-05	5.35279e-05	0.00026651	1.51284e-06	5.33065e-05	0.000328844	3.04684e-06	0.158012	0.000107356	0.0018215	0.261854	0.382981	0.146238	0.186034	0.0754453
Blautia producta	Blautia	0.000988456	0.000759576	0.000988456	0.00147249	0.000260615	0.000385439	0.000881493	0.000173966	0.000424924	0.000773223	6.66331e-05	0.000155822	0.0011226	0.242066	0.50508	0.200525	0.161419	0.155345	0.324931	0.151943	0.17172	0.191623
Clostridium formicaceticum	Clostridium	4.18958e-05	2.47419e-06	2.02427e-05	4.18297e-05	3.16161e-06	4.18958e-05	0.000181758	0	4.69121e-06	8.92132e-06	1.51284e-06	5.66972e-06	1.33266e-05	0.00102643	0.290183	0.0927256	0.168598	0.274023	0.551322	0.159361	0.355331	0.340616
Pseudobutyrivibrio xylanivorans	Pseudobutyrivibrio	0.000289156	8.41874e-06	3.26885e-05	0.00015143	1.26464e-05	5.73315e-05	0.000103532	0	1.14628e-05	6.68892e-05	0.000170581	0.000289156	0.000474387	0.00168702	0.949903	0.543087	0.0289744	0.115992	0.324931	0.159361	0.322885	0.401389
Eubacterium cylindroides	Eubacterium	8.56533e-05	0	0	2.80625e-05	0	0	0	0	0	1.67223e-05	0	8.56533e-05	0.00117252	2.56606e-05	0.237663	0.709555	0.0200148	0.198828	0.555168	0.161636	0.313957	0.177061
Alicyclobacillus herbarius	Alicyclobacillus	4.32915e-05	2.146e-05	4.32915e-05	0.000110568	0	9.36338e-06	7.49714e-05	0	2.23033e-06	0.000109266	0	0	0	0.000929649	0.6897	0.426076	0.0003414	0.39912	0.324931	0.161636	0.231067	0.283704
Erysipelothrix rhusiopathiae	Erysipelothrix	2.62812e-05	0	2.62812e-05	0.000131894	6.32321e-06	9.99387e-06	4.64108e-05	0	4.18058e-06	2.6764e-05	0	0	1.7243e-06	0.00166742	0.614143	0.0547579	0.0018215	0.159302	0.536744	0.161636	0.116662	0.272436
Ruminococcaceae bacterium D16	Ruminococcaceae	0.0624449	0.0392229	0.0624449	0.0855005	0.0224521	0.048355	0.115203	0.0113057	0.0444986	0.0649689	0.00377143	0.00984574	0.0517901	0.0986375	0.983254	0.492074	0.0420825	0.16023	0.447843	0.161636	0.165487	0.160472
Heliobacterium gestii	Heliobacterium	1.33612e-05	1.65077e-06	1.33612e-05	0.000252562	3.16161e-06	8.19104e-06	2.6828e-05	2.09029e-06	6.13251e-06	0.000123225	0	2.83486e-06	1.7243e-05	0.122677	0.352029	0.444231	0.0611833	0.306904	0.324931	0.161636	0.313957	0.715236
Chlorobaculum tepidum	Chlorobaculum	1.59059e-05	2.20156e-06	1.59059e-05	5.35926e-05	3.57006e-06	1.36529e-05	2.15645e-05	0	5.7314e-06	1.3382e-05	0	2.19624e-06	2.26789e-05	0.290918	0.835664	0.177969	0.247608	0.297703	0.761608	0.161636	0.116662	0.338845
Bacteroides nordii	Bacteroides	0.00016764	1.15554e-05	5.14536e-05	0.000484344	6.63937e-05	0.00016764	0.000346296	2.02345e-05	4.3896e-05	0.000335287	5.1729e-06	3.51398e-05	0.000136073	0.409712	0.814032	0.687513	0.356232	0.761494	0.617986	0.161636	0.793382	0.786607
Parabacteroides gordonii	Parabacteroides	0.00152363	3.60547e-05	0.000340319	0.00142221	0.000321937	0.00152363	0.00517302	2.95328e-05	0.000410381	0.00139564	5.1729e-06	0.000150248	0.000418456	0.0169432	0.304231	0.696339	0.165694	0.444654	0.398516	0.165249	0.907946	0.715236
Eubacterium coprostanoligenes	Eubacterium	0.00244705	0.00107199	0.00188377	0.00437224	0.000607028	0.00244705	0.00347805	6.47989e-05	0.000675535	0.00430428	0.000150248	0.000466432	0.000623732	0.0674128	0.986718	0.543087	0.0310929	0.354604	0.554677	0.165249	0.239434	0.354866
Peptococcus niger	Peptococcus	0.0324775	0.000108864	0.0324775	0.0513596	0.00451478	0.0143585	0.0517695	0	0.0024019	0.0686163	0.000133238	0.00162302	0.00582896	0.0930898	0.904225	0.435859	0.0359821	0.48142	0.814182	0.165249	0.526513	0.697401
Acetobacterium psammolithicum	Acetobacterium	1.07458e-05	0	7.75855e-06	5.94422e-05	3.57006e-06	1.07458e-05	2.21312e-05	0	2.6848e-06	0.000103165	0	0	0	0.00468591	0.928103	0.555396	0.00518306	0.444654	0.480996	0.166999	0.604135	0.417244
Oribacterium sinus	Oribacterium	0.000149613	8.41874e-06	4.03303e-05	0.000227806	1.54032e-05	0.000149613	0.000296315	0	8.36115e-06	0.00028733	4.84108e-05	0.000115528	0.00061233	0.275517	0.64208	0.735682	0.31126	0.196712	0.500364	0.167208	0.535363	0.489506
Sporanaerobacter acetigenes	Sporanaerobacter	0.000118568	3.46662e-05	7.78691e-05	0.00101231	1.53303e-05	0.000118568	0.000246452	8.09379e-06	3.22176e-05	0.000126091	5.33065e-06	5.00047e-05	5.44621e-05	0.0110107	0.610205	0.0204527	0.0293676	0.434231	0.790858	0.169469	0.266656	0.715236
Erysipelothrix tonsillarum	Erysipelothrix	3.45391e-05	6.60308e-06	3.45391e-05	0.000122072	9.24194e-06	1.43239e-05	0.000714013	0	4.0469e-06	3.15227e-05	0	3.02567e-06	8.50458e-06	0.000165514	0.295579	0.120941	0.0285889	0.56084	0.757454	0.17856	0.217837	0.715236
Lachnospiraceae bacterium 14-2	Lachnospiraceae	0.000539706	0.000127691	0.000539706	0.00104112	0.000357261	0.000470977	0.000762683	1.25417e-05	0.000159445	0.000335422	1.31774e-05	3.47952e-05	0.000379871	0.0471522	0.929824	0.0794408	0.0649063	0.45547	0.480996	0.179191	0.189981	0.371511
Clostridium aerotolerans	Clostridium	0.000365515	0	0.000122806	0.00142277	8.81493e-05	0.000365515	0.000927275	0	4.59863e-05	0.00284548	0	7.99597e-06	0.000108924	0.229007	0.928103	0.827699	0.124943	0.807323	0.761608	0.180995	0.684586	0.933885
Lactobacillus amylotrophicus	Lactobacillus	8.56533e-05	2.47419e-06	7.15467e-06	0.000137008	3.08065e-06	5.61761e-06	6.00705e-05	2.8657e-06	1.78426e-05	9.38243e-05	1.41743e-05	8.56533e-05	0.0011708	0.00450198	0.866775	0.976515	0.0337599	0.289667	0.500364	0.184305	0.374005	0.561858
Eubacterium cellulosolvens	Eubacterium	0.0162051	0.00155419	0.00469664	0.037912	0.00192426	0.0162051	0.0281924	0.000461786	0.00079953	0.00310305	7.99597e-06	0.0020862	0.00301983	0.000256771	0.735987	0.0052983	0.0359821	0.371799	0.537221	0.18596	0.395597	0.18121
Megamonas hypermegale	Megamonas	0.00025528	3.36749e-05	0.000141671	0.000708614	2.49905e-05	0.00025528	0.000885325	2.14784e-05	0.000125417	0.000210439	0	3.02567e-06	0.000139668	0.0441327	0.945698	0.306722	0.0340868	0.0997277	0.441647	0.18596	0.180669	0.338845
Holdemania filiformis	Holdemania	2.35465e-05	8.41874e-06	2.35465e-05	0.000105761	0	1.94627e-05	2.84544e-05	0	3.06625e-06	6.27086e-06	0	2.66532e-06	2.19624e-05	0.00527608	0.565103	0.00575783	0.0429063	0.421972	0.76229	0.188964	0.347661	0.1496
Tissierella sp. LBN 291	Tissierella	3.80677e-06	0	3.80677e-06	1.10078e-05	0	3.57006e-06	1.84839e-05	0	2.6848e-06	2.8657e-05	0	0	0	0.0507953	0.885574	0.762363	0.0359821	0.398289	0.757454	0.193316	0.610125	0.765182
Clostridium bolteae	Clostridium	0.00078401	0.000326896	0.00078401	0.00123973	0.000262413	0.000583101	0.000817545	8.32288e-05	0.000260779	0.00100627	3.68532e-05	7.19637e-05	0.00047878	0.274242	0.883393	0.473775	0.0993	0.384672	0.331864	0.193316	0.506913	0.676918
[Bacteroides] pectinophilus	Bacteroides	0.00046722	0.000109444	0.00046722	0.00143258	1.89696e-05	0.000166244	0.000366597	2.14638e-05	5.12976e-05	0.000464243	2.66532e-06	7.65412e-05	0.000336238	0.0250427	0.305405	0.0258019	0.0817732	0.330052	0.555168	0.205016	0.152506	0.371511
[Clostridium] sordellii	Clostridium	0.00614581	0.000572069	0.00189006	0.0103363	0.000318104	0.00614581	0.0112636	2.42814e-05	0.0018929	0.00567982	1.06613e-05	0.00155217	0.00338766	0.357737	0.73048	0.696339	0.378661	0.460187	0.76229	0.209082	0.691877	0.717423
Hydrogenobaculum sp. Y04AAS1	Hydrogenobaculum	0	0	0	0.000117862	0	0	3.08065e-06	0	0	6.13251e-06	0	0	0	0.0266786	0.352029	0.137215	0.0435173	0.486241	0.331864	0.211807	0.340084	0.709573
Desulfobacterium anilini	Desulfobacterium	7.94633e-06	2.40365e-06	6.68865e-06	3.46662e-05	0	7.94633e-06	0.000187796	0	3.06625e-06	8.09379e-06	0	0	2.66532e-06	0.000728185	0.361624	0.22042	0.0214423	0.155549	0.324931	0.212047	0.26447	0.371511
Clostridium sp. enrichment culture clone 7-14	Clostridium	0.00396935	0.000976573	0.00340962	0.00987943	0.00140786	0.00396935	0.0187566	0.000687309	0.000992497	0.00586402	7.46291e-05	0.000516116	0.000841954	0.00149262	0.679664	0.440803	0.0035776	0.274023	0.447843	0.212047	0.212296	0.171694
Butyricicoccus pullicaecorum	Butyricicoccus	0.00383611	0.00220571	0.00383611	0.00825413	0.00169778	0.00248309	0.00456552	0.000955789	0.00216342	0.00359645	0.000618355	0.00115961	0.0033338	0.0975451	0.618365	0.149178	0.0491049	0.16158	0.617986	0.212047	0.236002	0.160347
Clostridium cellulolyticum	Clostridium	0.017272	0.0143119	0.017272	0.0466613	0.00308257	0.0124757	0.0579754	0.000955262	0.00942465	0.0227938	0.00190535	0.00420871	0.0269822	0.270141	0.927199	0.320439	0.143288	0.325027	0.555168	0.212047	0.0578278	0.423126
Eubacterium siraeum	Eubacterium	0.000394062	4.78723e-05	0.000293335	0.000651049	4.99809e-05	0.000121346	0.00134624	5.15826e-05	0.000394062	0.00143905	4.26452e-05	7.4129e-05	0.000345853	0.270329	0.904225	0.487564	0.357723	0.16158	0.554677	0.212047	0.306189	0.429091
Desulfosporosinus sp. DB	Desulfosporosinus	4.99279e-05	9.6146e-06	2.89181e-05	3.74266e-05	1.53303e-05	4.99279e-05	7.39356e-05	4.0469e-06	2.23033e-05	6.74576e-05	2.66532e-06	5.1729e-06	3.68532e-05	0.406735	0.620004	0.709555	0.533329	0.758653	0.757454	0.212047	0.610125	0.697401
Eggerthella lenta	Eggerthella	5.91537e-05	2.64123e-05	5.91537e-05	0.000133606	2.84544e-05	3.90608e-05	0.000197161	2.6848e-05	5.79886e-05	0.000232215	3.02567e-06	3.19839e-05	6.80367e-05	0.381064	0.924657	0.660506	0.347015	0.314314	0.488592	0.215266	0.627147	0.621356
Desulfotomaculum ruminis	Desulfotomaculum	4.04334e-06	0	4.04334e-06	9.6146e-06	3.16161e-06	3.70132e-06	6.1613e-06	0	2.34561e-06	1.61088e-05	0	1.51284e-06	2.19624e-06	0.43144	0.972151	1	0.218552	0.384672	0.563258	0.215266	0.58412	0.296644
Bacteroides acidifaciens	Bacteroides	0.00226652	2.47419e-06	0.00155989	0.014869	3.83258e-06	4.57488e-05	0.00076827	8.0544e-06	2.02345e-05	0.00200599	0.000755243	0.00226652	0.01636	0.00760596	0.100878	0.036385	0.84188	0.343552	0.324931	0.217643	0.781904	0.687637
[Clostridium] bifermentans	Clostridium	0.000478056	1.19095e-05	3.445e-05	0.000100953	3.83258e-06	2.19288e-05	3.57006e-05	0	2.34561e-06	5.7314e-05	0.000101282	0.000478056	0.00123115	3.01256e-07	0.679664	0.196001	0.00518306	0.196712	0.500364	0.219927	0.4819	0.50577
Roseburia inulinivorans	Roseburia	0.000344253	1.98092e-05	7.73967e-05	0.00010639	0	0.000344253	0.00103096	0	4.18058e-06	1.43285e-05	2.19624e-06	1.05899e-05	6.80367e-05	5.99455e-06	0.120429	0.00610068	0.363196	0.384672	0.597454	0.219927	0.304329	0.251139
Desulfosporosinus meridiei	Desulfosporosinus	8.51858e-06	0	8.51858e-06	0.000131894	0	3.70132e-06	9.24194e-06	4.0469e-06	5.7314e-06	0.000588807	0	0	0	0.000223444	0.343773	0.357714	0.00354453	0.103583	0.423058	0.219927	0.203866	0.412238
Porphyromonas catoniae	Porphyromonas	0.00160225	2.245e-05	0.000244278	0.00129892	0.000893388	0.00160225	0.00297029	0	0.000229932	0.0015704	7.37064e-05	0.000103948	0.000144952	0.00604299	0.169982	1	0.139298	0.541983	0.882579	0.219927	0.761851	0.7665
uncultured rumen bacterium	uncultured	1.60123e-05	1.65077e-06	5.80704e-06	8.69936e-05	0	1.60123e-05	0.000314226	0	2.34561e-06	3.72541e-05	0	3.4486e-06	3.40183e-05	0.0878422	0.549232	0.390976	0.414108	0.740578	0.63971	0.219927	0.848973	0.50577
Clostridium subterminale	Clostridium	1.01558e-05	2.80625e-06	8.66359e-06	1.44219e-05	3.57006e-06	1.01558e-05	1.84839e-05	4.18058e-06	8.09379e-06	1.43285e-05	0	2.19624e-06	2.83486e-06	0.09928	0.887834	1	0.0614696	0.209255	0.843367	0.219927	0.395597	0.160472
Heliobacterium modesticaldum	Heliobacterium	0.00133921	0.000305392	0.00120543	0.00171502	0.00053194	0.00133921	0.00144105	0.000227841	0.000309495	0.000582753	0.000242544	0.000926999	0.00137971	0.103298	1	0.054428	0.547412	0.796989	0.551322	0.219927	0.26447	0.429091
[Ruminococcus] gnavus	Ruminococcus	0.00572052	0.0041121	0.00572052	0.0105845	0.00244392	0.00466884	0.0174433	0.00200286	0.0056787	0.0138614	0.000532518	0.00162302	0.00503746	0.123978	0.904225	1	0.0756554	0.354604	0.537221	0.219927	0.497153	0.817924
Oryza sativa	Oryza	0.000145431	4.0862e-05	0.000145431	0.000378026	2.77258e-05	5.71736e-05	0.000104333	4.906e-05	0.000111517	0.000185251	9.07702e-06	3.40183e-05	0.000127598	0.178834	0.358574	0.543087	0.0825075	0.119837	0.324931	0.219927	0.478508	0.521095
Clostridium straminisolvens	Clostridium	8.75432e-05	3.87058e-05	8.70437e-05	0.000391795	2.14204e-05	8.75432e-05	0.000151757	8.36115e-06	5.86402e-05	0.000165923	2.66532e-06	1.75699e-05	0.000146565	0.274599	0.710663	0.267662	0.142045	0.275193	0.396746	0.219927	0.256022	0.160347
Collinsella intestinalis	Collinsella	4.99694e-06	0	2.97737e-06	7.42256e-06	0	4.99694e-06	1.5808e-05	0	4.46066e-06	1.04514e-05	0	0	5.33065e-06	0.410905	0.735987	0.839688	0.372995	0.330052	0.701858	0.219927	0.666496	0.542944
Blautia sp. Ser5	Blautia	4.47144e-05	2.97737e-06	4.47144e-05	8.13811e-05	2.77258e-05	2.85075e-05	7.66516e-05	4.46066e-06	4.0272e-05	5.64378e-05	0	8.50458e-06	4.83172e-05	0.47771	0.983745	0.717262	0.219252	0.421972	0.506336	0.219927	0.793382	0.371511
Clostridium aceticum	Clostridium	0.00130192	0.000353587	0.00130192	0.00245893	0.000218151	0.000318275	0.00153513	0.000163042	0.000441605	0.00160058	5.06411e-05	0.000151284	0.000929834	0.130102	0.546977	0.300027	0.0531319	0.354604	0.757454	0.223008	0.100238	0.191623
Caldicellulosiruptor lactoaceticus	Caldicellulosiruptor	2.86587e-05	0	2.51188e-05	7.45131e-05	3.08065e-06	2.86587e-05	0.000168633	0	4.0469e-06	5.82588e-05	0	0	1.7243e-06	0.00715704	0.727452	0.68658	0.00689304	0.325027	0.537221	0.227126	0.222043	0.191623
Peptostreptococcus anaerobius	Peptostreptococcus	3.37288e-05	9.89675e-06	2.10409e-05	3.27511e-05	6.1613e-06	1.62165e-05	0.000295108	0	3.37288e-05	0.000108695	1.51284e-06	3.4486e-06	1.53737e-05	0.0210945	0.211131	0.48859	0.208793	0.0997277	0.68384	0.227126	0.478508	0.635975
Bifidobacterium pseudolongum	Bifidobacterium	0.00589537	2.40365e-06	4.67575e-06	2.80631e-05	3.44932e-05	0.00589537	0.0187057	0.000561124	0.00156921	0.0172606	0.000112079	0.000195605	0.000452338	5.52243e-13	1.07243e-10	2.71587e-10	0.000527588	0.421972	0.324931	0.23021	0.11015	0.437233
Thermincola potens	Thermincola	2.59092e-05	6.60469e-06	1.58515e-05	0.000115056	3.08065e-06	2.59092e-05	3.79393e-05	2.8657e-06	6.27086e-06	3.75297e-05	0	2.66532e-06	5.66972e-06	0.0168948	0.763333	0.193939	0.00749691	0.305767	0.324931	0.235704	0.313957	0.191623
Blautia coccoides	Blautia	0.000649183	7.01561e-05	0.000635576	0.00156988	0.000160653	0.000350254	0.000720525	0.000115977	0.000375407	0.000726702	0.000290465	0.000649183	0.00239677	0.391397	0.701153	0.450338	0.702208	0.421972	0.382981	0.235704	0.731068	0.715236
Proteus mirabilis	Proteus	0.000359949	4.45708e-05	0.000359949	0.00138478	3.21306e-05	0.000347782	0.000942678	0	7.13706e-05	0.000195991	6.03504e-05	0.000237214	0.00129801	0.0471899	0.885574	0.0229206	0.999553	0.807323	0.76229	0.238302	0.463295	0.697401
Streptococcus suis	Streptococcus	0.00014786	8.36593e-05	0.00014786	0.000992149	8.53633e-05	0.000107338	0.000197161	2.14638e-05	8.0544e-05	0.000424924	8.50458e-06	3.73145e-05	0.000101734	0.122404	0.549232	0.29832	0.0491049	0.330052	0.458157	0.239323	0.266656	0.534497
Clostridium sp. MK12	Clostridium	0.000544483	0.000189839	0.000371109	0.0105125	0.000126464	0.000157026	0.00146788	0.00015481	0.000544483	0.00391176	0.000205746	0.000359819	0.000756967	0.0335254	0.134321	0.2944	0.0359821	0.610142	0.324931	0.242776	0.30044	0.723592
Gordonibacter pamelaeae	Gordonibacter	4.62039e-05	1.76125e-05	4.62039e-05	0.000211521	9.24194e-06	2.37651e-05	5.74887e-05	0	1.04514e-05	3.51841e-05	0	1.33266e-05	3.10374e-05	0.0522459	0.553326	0.0569628	0.0611833	0.196712	0.500364	0.242776	0.118236	0.206417
Shuttleworthia satelles	Shuttleworthia	2.91932e-05	2.80625e-06	1.89721e-05	4.16832e-05	0	2.91932e-05	3.79393e-05	0	6.69099e-06	7.66563e-05	1.51284e-06	2.19624e-06	5.33065e-06	0.0873117	0.936243	0.870871	0.0509511	0.382491	0.798462	0.242925	0.282383	0.406988
Pseudoflavonifractor capillosus	Pseudoflavonifractor	5.22269e-05	1.68375e-05	4.31654e-05	7.44342e-05	1.89696e-05	5.22269e-05	0.000126475	0	2.58017e-05	8.5971e-05	1.20701e-05	1.75699e-05	7.37064e-05	0.513917	0.86511	0.525247	0.541988	0.402792	0.782948	0.242925	0.3308	0.697401
Clostridium sp. enrichment culture clone 7-25	Clostridium	0.0214978	0.00469149	0.0214978	0.0393766	0.0131883	0.0155321	0.0257434	0.00515213	0.0124486	0.11396	0.00124204	0.00353096	0.0247852	0.229097	0.882994	0.896061	0.123086	0.444654	0.757454	0.243267	0.165487	0.264579
Parabacteroides distasonis	Parabacteroides	1.9844e-05	2.40365e-06	3.87928e-06	6.60469e-06	3.83258e-06	1.41058e-05	2.49905e-05	0	4.18058e-06	3.15227e-05	3.4486e-06	1.9844e-05	0.000226552	0.0028004	0.361624	0.504382	0.00518306	0.0997277	0.354057	0.245549	0.203418	0.247348
Robinsoniella peoriensis	Robinsoniella	0.0296763	0.0184341	0.0296763	0.0458813	0.011347	0.0187075	0.0440593	0.00321371	0.0074895	0.0372314	0.00686979	0.00948881	0.0280509	0.167508	0.86511	0.12324	0.165694	0.62995	0.324931	0.245549	0.210588	0.301524
Roseburia faecis	Roseburia	0.00013036	3.74266e-05	0.00013036	0.00229257	3.21306e-05	4.06151e-05	8.04841e-05	1.78426e-05	6.30454e-05	0.000232215	3.02567e-06	1.37944e-05	6.80834e-05	0.000263575	0.0497217	0.0344373	0.00223667	0.32104	0.741963	0.255577	0.110235	0.496742
Paenibacillus peoriae	Paenibacillus	1.48868e-06	0	1.48868e-06	9.89675e-05	0	0	3.83258e-06	0	0	0	0	0	0	0.00104017	0.275853	0.00888634	0.0206622	0.415813	0.377078	0.255577	0.116662	0.296095
Bacteroides cellulosolvens	Bacteroides	0.00383333	0.00068672	0.00125592	0.00494838	0.00100429	0.00383333	0.0106392	0.000686942	0.00130181	0.00353846	0.000114609	0.000326773	0.000802266	0.00204373	0.249314	0.9587	0.0293676	0.421972	0.563258	0.255577	0.381685	0.412241
Propionibacterium acnes	Propionibacterium	0.00122041	0.000773975	0.00122041	0.00156531	0.000631901	0.00116309	0.00214721	0	0.000723636	0.00230116	0.000762578	0.000955261	0.00224953	0.92129	0.977325	0.697567	1	0.588002	0.780189	0.255577	0.672876	0.827335
Clostridium septicum	Clostridium	1.21407e-05	2.97737e-06	1.07269e-05	6.24949e-05	3.08065e-06	9.18767e-06	2.52928e-05	2.09029e-06	1.21407e-05	7.58312e-05	0	1.51284e-06	8.50458e-06	0.1072	0.775597	1	0.0477598	0.222253	0.660246	0.256971	0.286764	0.104013
Hespellia porcina	Hespellia	0.00460908	0.000478723	0.00237323	0.0041487	0.00229955	0.00313026	0.00387352	0.00127798	0.00460908	0.0221721	0.00028519	0.000317504	0.000938018	0.00015669	0.815628	0.0821979	0.0192871	0.451025	0.653258	0.25997	0.627076	0.565278
Anaerococcus prevotii	Anaerococcus	1.03579e-05	0	1.03579e-05	1.68255e-05	0	8.92516e-06	2.52928e-05	0	0	7.03682e-06	0	0	0	0.0256736	0.928103	0.288933	0.0218727	0.723523	0.76229	0.25997	0.374406	0.42352
Dethiobacter alkaliphilus	Dethiobacter	0.000698421	0.000247576	0.00060982	0.00118444	0.000259252	0.000698421	0.00125074	7.51744e-05	0.000240876	0.00055308	0.000151923	0.000267266	0.00128136	0.327714	0.955528	0.203406	0.658766	0.571966	0.588641	0.269318	0.526513	0.697401
Clostridium cylindrosporum	Clostridium	0.000206383	5.61249e-06	0.000206383	0.00217734	3.83258e-06	1.03017e-05	1.84839e-05	0	4.46066e-06	4.29855e-05	0	3.68532e-05	7.46721e-05	1.06507e-05	0.0227136	0.000310806	0.0293676	0.56084	0.375298	0.279938	0.535837	0.559428
uncultured delta proteobacterium	uncultured	0.00177536	9.40939e-05	0.00074982	0.00525208	0.000825179	0.00130195	0.00621059	0.000347932	0.00177536	0.0153801	5.29493e-05	5.69018e-05	0.000193269	0.000220799	0.899408	0.412635	0.00109109	0.421972	0.782948	0.280532	0.497153	0.697401
Aster yellows phytoplasma	Aster	0.00066695	4.8073e-05	0.00054298	0.00201488	0.000126475	0.00066695	0.000955001	2.6848e-06	2.83283e-05	0.000412611	0.000114204	0.00023278	0.000433734	0.0201435	0.904225	0.0104596	0.208793	0.690425	0.450249	0.281731	0.506913	0.697401
Selenomonas lacticifex	Selenomonas	0.000172444	2.08416e-05	0.000172444	0.00216854	1.53303e-05	7.63259e-05	0.000117812	3.04929e-05	0.000165578	0.000712254	6.89719e-06	5.90006e-05	0.000109812	0.0361132	0.149089	0.445529	0.034284	0.577956	0.331293	0.28278	0.811454	0.42942
uncultured alpha proteobacterium	uncultured	2.34561e-06	0	1.92617e-06	0.000108864	0	0	3.16161e-06	0	2.34561e-06	3.06625e-06	0	0	2.19624e-06	0.0137919	0.140506	0.0821979	0.0435173	0.587475	0.324931	0.288376	0.395597	0.667611
Lactobacillus mali	Lactobacillus	0	0	0	0.00126562	0	0	0	0	0	0	0	0	0	2.29867e-05	0.0586109	0.00309483	0.0113029	0.537362	0.324931	0.289861	0.530198	0.715236
Acholeplasma hippikon	Acholeplasma	0.000827356	8.41277e-05	0.000827356	0.0117814	9.48482e-05	0.000265471	0.000471339	5.3696e-06	0.000114966	0.00558067	3.63081e-05	7.90646e-05	0.000407794	0.00208146	0.0717819	0.184681	0.00518306	0.571966	0.375298	0.295934	0.361387	0.945839
Clostridium tyrobutyricum	Clostridium	1.06613e-05	0	8.10884e-06	2.08416e-05	0	3.70132e-06	6.32321e-06	0	4.69121e-06	2.83283e-05	0	1.06613e-05	0.000197661	0.0898343	0.64208	0.956914	0.170016	0.354604	0.537221	0.295934	0.623639	0.429091
Sarcina ventriculi	Sarcina	0.00467762	0.00106115	0.00227874	0.00695989	0.000878236	0.00467762	0.00831818	3.98613e-05	0.00148317	0.0122511	2.93186e-05	0.000199694	0.00253153	0.122416	0.795318	0.993923	0.0851461	0.305767	0.488592	0.295934	0.549584	0.264579
uncultured Desulfovibrionales bacterium	uncultured	1.48053e-05	2.97737e-06	4.60521e-06	2.245e-05	3.16161e-06	1.48053e-05	3.38871e-05	0	9.19876e-06	1.43285e-05	0	1.51284e-06	8.62149e-06	0.20614	0.562624	1	0.3117	0.443317	0.563258	0.295934	0.610125	0.621356
Clostridium spiroforme	Clostridium	7.05552e-06	0	7.05552e-06	1.98092e-05	0	3.32536e-06	1.53303e-05	0	0	6.27086e-06	0	0	1.7243e-06	0.0854886	0.853716	0.230817	0.0429063	0.222253	0.422016	0.29728	0.325364	0.770221
Lactobacillus sp.	Lactobacillus	0.000116348	1.76125e-05	0.000116348	0.000220325	1.07102e-05	2.65903e-05	0.000195461	4.46066e-06	5.21263e-05	0.00270522	3.02567e-06	8.78495e-06	3.19839e-05	0.00595503	0.775597	0.210351	0.0750357	0.31671	0.563258	0.301117	0.497153	0.907115
Marvinbryantia formatexigens	Marvinbryantia	0.0211771	0.00253723	0.0136868	0.0301322	0.00383503	0.0211771	0.0396212	0.000922692	0.00174635	0.00954831	0.00133533	0.00369889	0.0160311	0.00648765	0.725577	0.0189031	0.301773	0.767134	0.830306	0.301117	0.212296	0.496742
Clostridium butyricum	Clostridium	3.74326e-05	8.80625e-06	2.34406e-05	0.000358144	1.84839e-05	3.74326e-05	8.04841e-05	5.3696e-06	2.02345e-05	0.000248366	2.19624e-06	3.02567e-06	8.50458e-06	0.0148022	0.724031	0.665426	0.00483754	0.289667	0.849364	0.301117	0.222043	0.171694
Adiantum capillus-veneris	Adiantum	2.02671e-05	4.95231e-06	9.96996e-06	1.73193e-05	7.66516e-06	2.02671e-05	3.57006e-05	6.13251e-06	8.0544e-06	6.02189e-05	0	2.83486e-06	4.39248e-06	0.0214121	0.608625	0.445529	0.0688589	0.289667	0.829212	0.301117	0.535363	0.371511
Clostridium sp. MK11	Clostridium	1.64591e-05	0	7.19183e-06	5.61249e-05	0	1.64591e-05	2.15645e-05	0	6.13251e-06	1.1728e-05	0	0	5.66972e-06	0.0830464	0.904225	0.259432	0.0426879	0.598114	0.673393	0.301117	0.321499	0.487147
Acetivibrio cellulolyticus	Acetivibrio	0.010859	0.00279971	0.00763538	0.0221242	0.00668673	0.010859	0.0279395	0.0054452	0.00795336	0.0146202	0.000978174	0.00213613	0.00981429	0.100769	0.815628	0.888552	0.0724408	0.354604	0.761608	0.301117	0.263615	0.489506
candidate division TM7 single-cell isolate TM7a	candidate	0.000194793	0.000120669	0.000194793	0.00106885	0	0	0	0	0	2.23033e-06	0	4.53851e-05	0.000170092	2.76543e-11	4.28309e-05	4.17578e-08	0.111897	0.508651	0.331293	0.303623	0.11015	0.31397
Shigella flexneri	Shigella	1.20182e-06	0	1.20182e-06	8.33663e-05	0	0	0	0	0	0	0	0	0	0.000426909	0.097238	0.00949209	0.0218727	0.46018	0.743661	0.303623	0.116662	0.942231
Mesoplasma florum	Mesoplasma	0.000295048	2.47615e-05	0.000183155	0.000613338	0.000272113	0.000295048	0.00198139	1.53313e-05	7.50594e-05	0.000121237	1.33266e-05	5.92984e-05	0.000189673	0.00220682	0.260607	0.152163	0.247608	0.688895	0.819472	0.303623	0.604135	0.999546
Clostridium drakei	Clostridium	1.5808e-06	0	1.40312e-06	0.000133606	0	1.5808e-06	3.83258e-06	0	0	4.18058e-06	0	0	1.7243e-06	0.0166641	0.291037	0.0484707	0.0552847	0.493201	0.324931	0.303623	0.304329	0.771946
Roseburia cecicola	Roseburia	0.000481786	0.000187574	0.000481786	0.00147579	0.000214624	0.00030344	0.00101353	3.37288e-05	0.00011736	0.00383777	0	0.00018668	0.000637844	0.562122	0.904225	0.911699	0.337601	0.354604	0.555168	0.307128	0.898595	0.572025
Bacteroides sp.	Bacteroides	1.88482e-05	0	1.88289e-05	0.000123475	0	1.88482e-05	6.42612e-05	8.09379e-06	1.64192e-05	3.79156e-05	3.02567e-06	8.78495e-06	2.66532e-05	0.511956	0.904225	0.554996	0.230121	0.731128	0.469009	0.311709	0.907675	0.9947
Alkaliphilus metalliredigens	Alkaliphilus	0.00100702	4.8073e-06	5.98827e-05	0.00443232	0.000153303	0.00100702	0.016981	0.000206392	0.000893676	0.132381	0.000167925	0.000571022	0.00293452	0.00648765	0.290183	0.013186	0.752052	0.796989	0.63971	0.316329	0.222043	0.70736
Geobacillus sp. WCH70	Geobacillus	0	0	0	3.30154e-06	0	0	0	0	0	4.69121e-06	0	0	0.000175761	0.0083259	0.565103	0.868811	0.080985	0.421972	0.63971	0.316329	0.672021	0.737549
Aerococcus viridans	Aerococcus	0.000135668	7.66998e-05	0.000114377	0.000297211	4.21584e-05	0.000135668	0.000696163	4.59938e-05	9.19727e-05	0.00151057	7.99597e-06	3.95323e-05	0.000124149	0.1095	0.710663	0.412635	0.245055	0.541983	0.563258	0.316329	0.81682	0.923883
Roseburia intestinalis	Roseburia	0.0037929	0.000886774	0.00331071	0.00576876	0.00116741	0.00333225	0.00552274	0.000791767	0.00295019	0.00520046	0.00118074	0.0037929	0.0177462	0.242104	1	0.809771	0.227822	0.399917	0.343141	0.316329	0.820093	0.933885
Alicyclobacillus fastidiosus	Alicyclobacillus	3.06625e-06	0	1.20182e-06	4.84344e-05	0	1.5808e-06	4.00484e-05	0	3.06625e-06	6.68892e-05	0	0	1.03458e-05	0.577631	0.980104	0.737384	0.429512	0.462213	0.714231	0.316329	0.962481	0.697401
Clostridium sp. JC3	Clostridium	0.000215779	2.47419e-06	0.000106721	0.000242769	6.32321e-06	0.000215779	0.000502146	3.06625e-06	4.0272e-05	0.000141641	1.7243e-06	7.56418e-06	7.08715e-05	0.0487965	0.633	0.44928	0.101732	0.325027	0.814356	0.326904	0.526513	0.412974
Selenomonas ruminantium	Selenomonas	0.000715584	0.000127109	0.000243188	0.000546796	6.78312e-05	0.000324763	0.000797176	1.3424e-05	0.000199306	0.000776155	0.000422394	0.000715584	0.00440311	0.0174781	0.86511	0.871112	0.0303971	0.421972	0.782948	0.329297	0.827237	0.519888
Veillonella magna	Veillonella	0	0	0	0.000148731	0	0	0	0	0	3.06625e-06	0	0	2.19624e-06	0.0279703	0.180534	0.105797	0.142045	0.668869	0.324931	0.329297	0.577056	0.741523
Lactobacillus malefermentans	Lactobacillus	1.32828e-05	1.65077e-06	4.60521e-06	9.89675e-06	3.16161e-06	1.32828e-05	0.000249533	0	3.06625e-06	1.64192e-05	0	1.51284e-06	1.55187e-05	0.00106376	0.0282777	0.820382	0.93475	0.476671	0.780189	0.332689	0.781904	0.697401
Leuconostoc lactis	Leuconostoc	3.02567e-06	0	2.02721e-06	1.19095e-05	0	0	0	0	2.6848e-06	6.27086e-06	0	3.02567e-06	4.13832e-05	0.0564158	0.249314	0.858613	0.300908	0.598114	0.653258	0.332689	0.795644	0.272593
Prevotella ruminicola	Prevotella	0	0	0	0	0	0	0	0	0	0	0	0	0.000107725	0.00393849	1	1	0.0407751	0.399917	0.617986	0.343779	0.62725	0.823347
Bacteroides intestinalis	Bacteroides	2.83486e-06	0	0	2.67963e-05	0	0	6.42612e-05	0	0	2.8657e-06	0	2.83486e-06	0.000450042	0.00900935	0.724031	0.211915	0.107212	0.297703	0.40263	0.349486	0.684586	0.191623
Bacteroides dorei	Bacteroides	2.02689e-05	0	2.33787e-06	1.1225e-05	0	2.02689e-05	0.000153303	0	2.09029e-06	4.87169e-05	0	0	2.66532e-06	0.00866095	0.101854	0.492074	0.31126	0.37597	0.761608	0.358784	0.645252	0.890318
Eubacterium ramulus	Eubacterium	0.00101897	0.000165117	0.00065645	0.00162727	0.000171363	0.00101897	0.00190479	0.000189578	0.000246861	0.000949971	0.000124053	0.00098285	0.00887878	0.0686274	0.904225	0.48997	0.169074	0.503028	0.500364	0.36063	0.793382	0.975354
Lactobacillus paracasei	Lactobacillus	0.000456456	6.73499e-05	0.000456456	0.0028291	8.31775e-05	0.000126064	0.000157136	6.69099e-06	0.000275107	0.000710719	0	1.09812e-05	0.000486252	0.0722159	0.200622	0.42439	0.0581886	0.325027	0.757454	0.365552	0.436568	0.496742
Bacillus schlegelii	Bacillus	1.22861e-05	2.47419e-06	8.09176e-06	5.94422e-05	0	1.22861e-05	3.57006e-05	2.09029e-06	8.0544e-06	2.29256e-05	1.51284e-06	3.4486e-06	8.50458e-06	0.270141	0.928103	0.477551	0.104375	0.669936	0.757454	0.36678	0.548165	0.496742
Enterococcus faecalis	Enterococcus	0.00112444	1.65077e-06	3.30841e-05	0.000190825	0	0.00112444	0.00249135	0	2.29256e-05	0.00318491	4.39248e-06	5.66972e-06	2.26925e-05	0.00595503	0.0959606	0.166905	0.221785	0.34424	0.872866	0.368549	0.672876	0.42352
Tissierella praeacuta	Tissierella	2.04002e-05	1.65077e-06	1.22299e-05	6.84795e-05	3.57006e-06	2.04002e-05	0.000139111	0	2.6848e-06	1.11517e-05	1.51284e-06	2.66532e-06	1.53737e-05	0.0143556	0.610205	0.105797	0.182939	0.761494	0.914514	0.375875	0.513772	0.618752
Blautia sp. Ser8	Blautia	0.00143964	0.000463866	0.00143964	0.00293569	0.000733492	0.00138515	0.018588	0.000510112	0.0012781	0.0135045	2.87439e-05	0.000197234	0.00200019	0.0201582	0.211131	0.374901	0.223478	0.261854	0.594154	0.376462	0.489533	0.715236
[Clostridium] glycolicum	Clostridium	4.35586e-05	1.73193e-05	4.35586e-05	0.000125049	2.14204e-05	4.0691e-05	5.37473e-05	0	3.12246e-05	5.22572e-05	4.53851e-06	1.31774e-05	5.00047e-05	0.423394	0.84974	0.402326	0.208793	0.196712	0.714231	0.378215	0.499866	0.687934
Clostridium cellobioparum	Clostridium	0.00134857	0.000443387	0.000697145	0.00225222	0.000935835	0.00134857	0.00277479	0.000304929	0.000894363	0.0051296	6.66331e-05	0.000172927	0.000753518	0.103664	0.646158	0.550868	0.182939	0.337835	0.966436	0.378235	0.514052	0.550331
Parvimonas micra	Parvimonas	0.00353665	0.00157814	0.00208612	0.0046834	0.00302828	0.00353665	0.00395905	0.00214247	0.00254927	0.00298127	0.000904676	0.00095152	0.00288648	0.325953	0.724031	0.966931	0.320439	0.337835	0.871578	0.378283	0.497153	0.715236
Clostridium carnis	Clostridium	5.4947e-05	1.15554e-05	3.19333e-05	8.33663e-05	4.62097e-05	5.4947e-05	7.49714e-05	1.1728e-05	2.23033e-05	7.6891e-05	0	5.1729e-06	5.95321e-05	0.391397	0.804071	0.752317	0.319432	0.62995	0.871578	0.378283	0.526513	0.562526
Escherichia fergusonii	Escherichia	0	0	0	0.000166733	0	0	0	0	0	0	0	0	0	0.000437064	0.100878	0.0101242	0.0250045	0.541983	0.783437	0.378898	0.156227	0.985978
Enterobacteria phage phiX174 sensu lato	Enterobacteria	1.14628e-05	0	5.00781e-06	3.60547e-05	0	1.91629e-06	9.24194e-06	8.92132e-06	1.14628e-05	0.000157829	0	4.53851e-06	0.000133238	0.163895	0.562558	0.336492	0.386613	0.758653	0.68876	0.378898	0.835313	0.942231
Sugarcane grassy shoot phytoplasma	Sugarcane	1.52627e-05	0	1.52627e-05	2.40365e-05	0	0	1.23226e-05	0	4.18058e-06	5.79886e-05	0	1.7243e-06	5.66972e-06	0.170101	0.53127	0.727441	0.219252	0.222253	0.581872	0.386352	0.500472	0.429091
Desulfotomaculum reducens	Desulfotomaculum	0.00112358	0.000603702	0.00112358	0.00262604	0.000275946	0.000618962	0.00123303	6.44352e-05	0.000249316	0.00163431	0.000360055	0.000471762	0.0011141	0.242104	0.620004	0.11701	0.331528	0.798048	0.819472	0.388638	0.313957	0.521095
Syntrophococcus sucromutans	Syntrophococcus	0.000541061	4.76379e-05	0.000490244	0.00228797	0.000388877	0.000414691	0.000571054	0.000209029	0.000496688	0.00176624	0.000263549	0.000541061	0.000803316	0.92129	0.741539	0.846563	0.810736	0.796989	0.862445	0.388638	0.462608	0.942231
Clostridium hylemonae	Clostridium	0.0316975	0.00302421	0.00935562	0.0257662	0.00985739	0.0223488	0.0310667	0.00758993	0.0316975	0.198865	0.00130017	0.00156394	0.00361417	3.07108e-06	0.562624	0.0202951	0.00854665	0.354604	0.754915	0.389653	0.652612	0.715236
Streptococcus parasanguinis	Streptococcus	0	0	0	0	0	0	3.16161e-06	0	0	0.000380408	0	0	0	0.00475731	0.549232	0.0312226	1	0.598114	0.829212	0.390345	0.627076	0.844076
Ktedonobacter racemifer	Ktedonobacter	0.000131762	9.6146e-06	4.59423e-05	0.000630918	2.29955e-05	0.000131762	0.00129626	0	4.0272e-05	0.000151882	3.4486e-06	8.3206e-05	0.000391211	0.1072	0.775597	0.12324	0.637288	0.980067	0.774474	0.390345	0.934816	0.777826
Pseudobutyrivibrio ruminis	Pseudobutyrivibrio	0.000368144	2.80625e-06	0.000368144	0.0042785	9.48482e-06	2.87047e-05	0.000279778	0	2.50835e-05	3.56853e-05	1.86573e-05	2.42054e-05	9.8285e-05	4.99515e-06	0.0827608	8.77624e-05	0.0064348	0.31671	0.818294	0.391231	0.116662	0.313011
Synechocystis trididemni	Synechocystis	0.000105266	2.88438e-05	0.000105266	0.00371266	0	1.54032e-06	0.000128522	0	0	1.43285e-05	6.05135e-06	1.75699e-05	0.000218284	8.04315e-05	0.103754	0.000128953	0.116828	0.906219	0.399787	0.391231	0.374005	0.934077
[Clostridium] paradoxum	Clostridium	6.68863e-05	2.80625e-05	6.05956e-05	0.000200409	4.31291e-05	6.68863e-05	0.000483726	9.19876e-06	5.16033e-05	0.000223525	1.20701e-05	1.33266e-05	3.11835e-05	0.0413795	0.58386	0.896061	0.0625385	0.434231	0.741963	0.392507	0.652612	0.371511
Lactobacillus amylophilus	Lactobacillus	1.51284e-06	0	0	0	0	0	0	0	0	3.3455e-05	0	1.51284e-06	2.93131e-05	0.0445097	1	0.0662805	0.0482311	0.909172	0.68384	0.392507	0.793382	0.701547
Taxus wallichiana	Taxus	6.65071e-06	0	3.80677e-06	1.32062e-05	0	6.65071e-06	1.26464e-05	0	2.23033e-06	4.69121e-06	0	0	2.83486e-06	0.199956	0.888001	0.444231	0.145392	0.610509	0.68384	0.392507	0.96786	0.1496
Oikopleura dioica	Oikopleura	0.000306067	0.000100953	0.000166838	0.000335106	4.28408e-05	0.000103906	0.000157113	4.45665e-05	0.000306067	0.000619175	0.000221119	0.000275888	0.000423874	0.329373	0.58386	0.608388	0.499051	0.726771	0.830306	0.393316	0.62725	0.860845
Clostridium ultunense	Clostridium	0.000172174	4.8073e-06	0.000172174	0.000732433	6.42612e-05	0.000158376	0.000320387	1.87936e-05	6.80226e-05	0.00026651	1.51284e-05	7.24759e-05	0.000286321	0.476782	0.823428	0.374901	0.267653	0.425771	0.756097	0.399889	0.627076	0.9947
Shewanella piezotolerans	Shewanella	2.9264e-05	9.6146e-06	1.90804e-05	3.30234e-05	7.66516e-06	2.80092e-05	8.92516e-05	6.13251e-06	2.9264e-05	0.000124899	2.19624e-06	3.02567e-06	3.68532e-05	0.33582	0.610205	0.444231	0.648974	0.354604	0.818294	0.403504	0.795644	0.728579
Clostridium kluyveri	Clostridium	0.000315547	7.75862e-05	0.000165025	0.000531207	6.32321e-05	0.00014954	0.000287443	0.000114935	0.00021948	0.000542727	0.000181242	0.000315547	0.000484761	0.704762	0.86511	0.871112	0.560051	0.608687	0.404727	0.403695	0.834509	0.742382
Atopobium vaginae	Atopobium	5.9786e-05	1.23709e-05	4.34693e-05	0.0111622	3.08065e-05	5.9786e-05	0.000478389	4.18058e-06	1.21407e-05	6.59111e-05	2.66532e-06	8.62149e-06	2.85511e-05	2.25743e-07	0.112731	8.77624e-05	0.000439534	0.719611	0.966436	0.417072	0.222043	0.975354
Akkermansia muciniphila	Akkermansia	0.510629	0.0344333	0.0967593	0.493177	0.0083718	0.011897	0.0379074	0.0294422	0.161702	0.439099	0.0837957	0.510629	0.746352	0.000354045	0.0111504	0.871112	0.145392	0.690425	0.872892	0.417072	0.545382	0.697401
Alicyclobacillus acidiphilus	Alicyclobacillus	1.75699e-05	0	0	3.9587e-05	0	6.406e-06	1.26464e-05	0	4.0469e-06	2.8657e-05	0	1.75699e-05	8.79557e-05	0.407759	0.956191	0.98312	0.31126	0.325027	0.68384	0.417321	0.331964	0.618699
Porphyromonas gulae	Porphyromonas	1.53312e-05	0	6.08163e-06	0.000319226	0	1.53312e-05	0.00439779	0	2.09029e-06	0.00024645	1.51284e-06	2.66532e-06	5.66972e-06	0.000679573	0.120429	0.752317	0.0846414	0.86593	0.81055	0.420454	0.848973	0.621356
Pyramidobacter piscolens	Pyramidobacter	0.000279846	2.245e-05	0.000279846	0.000552839	1.91629e-05	3.76298e-05	0.000129626	1.07392e-05	4.0469e-05	0.000578871	1.09812e-05	2.66532e-05	0.000119064	0.109949	0.23525	0.421781	0.0772795	0.425771	0.871578	0.424249	0.256022	0.301524
Eubacterium limosum	Eubacterium	0.000659128	0.000114481	0.000358747	0.00146093	0.000151757	0.000659128	0.00247968	0.000182957	0.000359083	0.0005811	5.1729e-06	2.13226e-05	0.00220552	0.636414	0.73048	0.698578	0.950577	0.274023	0.818294	0.426152	0.528326	0.429091
Corynebacterium bovis	Corynebacterium	1.87649e-05	0	0	4.95231e-06	0	4.70193e-06	2.14204e-05	6.27086e-06	1.87649e-05	3.23752e-05	0	1.7243e-06	6.05135e-06	0.00288405	0.211131	0.00499076	0.623027	0.761494	0.68384	0.456297	0.374406	0.715236
Lachnospiraceae bacterium A4	Lachnospiraceae	0.0224184	0.013325	0.0224184	0.0661701	0.0111952	0.0205839	0.0409281	0.00437814	0.0172783	0.0364929	0.00361684	0.0135508	0.0227724	0.442094	0.904225	0.543087	0.190664	0.786039	0.594154	0.466302	0.516996	0.50577
Paenibacillus alvei	Paenibacillus	0	0	0	1.92292e-05	0	0	0	0	0	5.7314e-06	0	0	8.2211e-05	0.1095	0.327833	0.749806	0.387015	0.675742	0.657129	0.482807	0.827237	0.953176
butyrate-producing bacterium SSC/2	butyrate-producing	0.000298033	6.76816e-05	0.000200408	0.000269686	0.00015808	0.00022634	0.000287443	6.02189e-05	0.000298033	0.00205582	7.19637e-05	0.000294855	0.000946844	0.363766	0.929824	0.203406	0.435196	0.373398	0.713986	0.482807	0.604135	0.697401
Paulownia witches-broom phytoplasma	Paulownia	5.61761e-06	0	2.02721e-06	2.97737e-06	0	5.61761e-06	6.77743e-05	0	0	4.46066e-06	0	0	1.7243e-06	0.00395111	0.0959606	0.648617	0.684269	0.598728	0.972615	0.489974	0.684586	0.625551
Desulfonauticus autotrophicus	Desulfonauticus	6.47503e-05	4.95231e-06	2.27803e-05	9.90703e-05	9.24194e-06	1.86142e-05	6.51538e-05	9.19876e-06	6.47503e-05	0.000100334	2.66532e-06	9.07702e-06	1.41743e-05	0.0777835	0.86511	0.59842	0.0877715	0.261854	0.589629	0.494494	0.652612	0.715236
Cytophaga hutchinsonii	Cytophaga	2.20767e-05	2.40365e-06	4.45702e-06	1.98141e-05	1.54032e-05	2.20767e-05	5.05857e-05	2.6848e-06	8.09379e-06	3.28385e-05	1.7243e-06	4.39248e-06	5.66972e-06	0.046083	0.17709	0.684478	0.429388	0.872196	0.701858	0.495934	0.730506	0.860845
Ruminococcus champanellensis	Ruminococcus	1.03458e-05	0	8.25385e-07	5.61249e-06	0	1.5808e-06	3.08065e-05	0	3.06625e-06	1.1728e-05	0	1.03458e-05	3.07473e-05	0.359828	0.431292	0.592071	0.167691	0.325027	0.757454	0.515908	0.217837	0.542944
Parabacteroides merdae	Parabacteroides	0.00045126	0.00013608	0.00045126	0.000955735	3.06606e-05	0.00017194	0.000173888	8.92132e-06	3.06625e-05	8.5971e-05	1.55187e-05	0.000162522	0.000850458	0.00166742	0.276249	0.000516921	0.533329	0.969113	0.822085	0.517398	0.416992	0.621356
Clostridium haemolyticum	Clostridium	0	0	0	2.47419e-05	0	0	4.62097e-05	0	0	4.0469e-06	0	0	1.7243e-06	0.24941	0.748069	0.462402	0.334965	0.796989	0.701858	0.527759	0.829998	0.715236
Alkaliphilus transvaalensis	Alkaliphilus	0.0205102	0.00398525	0.0122091	0.0268425	0.00649239	0.0205102	0.0301688	0.000958474	0.00556043	0.136356	0.00119514	0.00715373	0.0164932	0.327714	0.816447	0.444231	0.525653	0.375838	0.761608	0.535538	0.823856	0.530899
Bacillus anthracis	Bacillus	0.000115075	3.30154e-06	5.63804e-05	0.000116117	1.5808e-05	0.000115075	0.000389137	3.06625e-06	2.29256e-05	7.27138e-05	0	2.83486e-06	0.000118977	0.149499	0.49451	0.445529	0.790589	0.883747	0.972615	0.545467	0.805907	0.975354
uncultured organism	uncultured	2.13226e-05	0	3.69025e-06	4.94838e-05	0	1.88274e-05	4.00484e-05	0	1.1728e-05	8.15212e-05	8.78495e-06	2.13226e-05	0.0218057	1.18257e-08	0.904225	0.710986	0.000291651	0.62995	0.818294	0.548273	0.691877	0.82698
Riemerella anatipestifer	Riemerella	7.99597e-06	1.65077e-06	7.7684e-06	3.92874e-05	0	7.78258e-06	1.07102e-05	0	2.23033e-06	3.43884e-05	0	7.99597e-06	2.72311e-05	0.896047	0.815628	0.606093	0.844149	0.88089	0.743661	0.548273	0.712284	0.942798
Eubacterium dolichum	Eubacterium	3.89233e-06	0	3.89233e-06	3.08687e-05	0	3.83258e-06	0.000678312	0	0	4.69121e-06	0	1.51284e-06	6.58871e-06	5.23561e-05	0.0959606	0.120941	0.267618	0.983008	0.757454	0.55359	0.811454	0.985978
Faecalibacterium prausnitzii	Faecalibacterium	0.0047425	0.0023348	0.0047425	0.00703164	0.0020635	0.00410396	0.00738921	0.00135381	0.00258486	0.00433827	0.0015299	0.00219848	0.00498936	0.396947	0.945698	0.233838	0.387015	0.838614	0.827181	0.55359	0.256022	0.496742
Lactococcus raffinolactis	Lactococcus	0	0	0	6.60308e-05	0	0	0	0	0	0	0	0	0.000174154	0.00773792	0.202667	0.0371067	0.578973	0.798048	0.91258	0.555125	0.654746	0.807392
Clostridium sartagoforme	Clostridium	9.18767e-06	0	4.00807e-06	0.0015393	0	9.18767e-06	0.000116979	0	0	0	0	0	0	2.49357e-06	0.425087	0.000141063	0.0018215	0.761494	0.933041	0.558824	0.313957	0.973408
Bacteroides ovatus	Bacteroides	4.46258e-05	0	8.76098e-06	3.79677e-05	0	4.46258e-05	0.000550119	0	0	7.03682e-06	2.19624e-06	1.37944e-05	3.96881e-05	0.000701903	0.095518	0.129941	0.763767	0.421972	0.554677	0.558824	0.513772	0.975354
Lactobacillus vitulinus	Lactobacillus	4.53851e-06	0	1.40312e-06	1.98092e-05	0	1.91629e-06	6.1613e-06	0	0	2.6848e-06	0	4.53851e-06	4.48318e-05	0.0986805	0.873299	0.161093	0.503101	0.731128	0.761608	0.558824	0.684586	0.688708
butyrate-producing bacterium SM4/1	butyrate-producing	0.0215676	0.00387766	0.0172056	0.025558	0.0126452	0.0185063	0.0274794	0.00455074	0.0211572	0.0939193	0.0149105	0.0215676	0.107948	0.391397	0.904225	0.369164	0.190224	0.297703	0.68384	0.558824	0.627316	0.482654
Alistipes putredinis	Alistipes	0.00248923	0	2.89181e-06	0.00047212	0.00101947	0.00248923	0.00669312	0	4.18058e-06	0.000610394	4.53851e-06	0.000140559	0.00020978	0.00174947	0.0361456	0.687513	0.866653	0.421972	0.563258	0.559292	0.17595	0.777826
Bacteroides sp. 2_1_22	Bacteroides	1.06613e-05	0	1.65077e-06	0.000133982	0	0	3.57006e-06	0	0	2.09029e-06	1.7243e-06	1.06613e-05	0.00020411	0.00198364	0.12417	0.00755648	0.819474	0.62995	0.458157	0.559292	0.691877	0.909182
Bacteroides uniformis	Bacteroides	8.50458e-05	2.40365e-05	3.3213e-05	7.42256e-05	3.83258e-06	3.86807e-05	5.69089e-05	6.13251e-06	2.41632e-05	7.16425e-05	5.14364e-05	8.50458e-05	0.000146593	0.122677	0.934298	0.563609	0.223478	0.196712	0.782948	0.559919	0.395597	0.420334
Porphyromonas uenonis	Porphyromonas	2.96835e-05	2.40365e-06	3.13945e-06	8.41874e-06	3.83258e-06	2.96835e-05	7.27169e-05	0	4.18058e-06	2.11105e-05	0	2.19624e-06	4.53851e-06	0.00407533	0.0445233	0.457148	0.54812	0.983008	0.966642	0.563112	0.727365	0.770221
Desulfitobacterium hafniense	Desulfitobacterium	0.00084227	7.42256e-06	0.00035549	0.012106	1.53303e-05	0.00084227	0.00574423	2.23033e-06	8.09379e-06	0.00135869	5.66972e-06	0.000119514	0.000199858	0.0143556	0.945698	0.0648604	0.0273783	0.863864	0.871578	0.563112	0.684586	0.82698
Clostridium indolis	Clostridium	0.0136396	0.00356987	0.00985481	0.0363533	0.00560857	0.0136396	0.0236008	0.00121999	0.00627975	0.0150898	0.00236681	0.00638666	0.011239	0.391397	0.974137	0.487564	0.238427	0.727113	0.68384	0.566396	0.945085	0.429091
Lactobacillus animalis	Lactobacillus	6.05568e-05	4.40312e-06	6.05568e-05	0.00111289	0	1.49543e-05	8.53633e-05	0	1.4632e-05	0.00571707	0	8.50458e-06	0.000142755	0.0419837	0.297388	0.550868	0.16199	0.620047	0.782484	0.580443	0.535363	0.765182
[Ruminococcus] obeum	Ruminococcus	0.00465151	0.000113903	0.00307028	0.00503497	8.93388e-05	0.00465151	0.00524799	3.15227e-05	0.00249162	0.00572231	0.00136307	0.00223797	0.00350895	0.930696	0.86511	0.9587	0.95593	0.404384	0.774474	0.58776	0.956011	0.715236
Ruminococcus sp. MLG080-3	Ruminococcus	8.3893e-05	2.20156e-06	1.56297e-05	4.45354e-05	6.32321e-06	8.3893e-05	0.000381997	0	8.09379e-06	5.51925e-05	0	1.51284e-06	3.27617e-05	0.0174781	0.17709	0.752317	0.547412	0.986176	0.920581	0.59488	0.781388	0.9947
Paenibacillus polymyxa	Paenibacillus	7.62278e-05	5.95474e-06	6.02611e-05	0.000148451	3.57006e-06	7.62278e-05	0.00132787	0	1.4632e-05	0.000123225	1.51284e-06	5.38624e-05	8.78495e-05	0.0174781	0.200622	0.462521	0.790589	0.92199	0.72388	0.59488	0.781904	0.715236
Porphyromonas circumdentaria	Porphyromonas	0	0	0	4.48999e-05	0	0	6.1613e-06	0	0	9.74338e-05	0	0	5.33065e-06	0.513743	0.64208	0.827699	0.497079	0.823216	0.822085	0.59488	0.723943	0.933885
Pseudovibrio sp. JE062	Pseudovibrio	8.10964e-06	0	8.10964e-06	1.78642e-05	3.08065e-06	3.70132e-06	1.89696e-05	0	4.18058e-06	1.64192e-05	0	2.66532e-06	1.13394e-05	0.777386	0.986718	0.888207	0.429512	0.62995	0.904352	0.59488	0.395597	0.625551
Burkholderia multivorans	Burkholderia	7.56418e-06	2.20156e-06	4.8798e-06	2.47419e-05	3.83258e-06	6.73167e-06	1.23226e-05	2.6848e-06	7.03682e-06	5.26096e-05	2.19624e-06	7.56418e-06	1.41743e-05	0.820345	0.956318	0.658185	0.908737	0.761494	0.849364	0.59488	0.947647	0.82698
Clostridium methylpentosum	Clostridium	0.0012115	0.000468819	0.0012115	0.00454756	0.000421268	0.00107254	0.001694	0.000287274	0.00100334	0.00248673	0.000213226	0.000708715	0.0033116	0.838757	0.735987	0.592071	0.940482	0.970722	0.701858	0.59488	0.568845	0.975354
Clostridium cocleatum	Clostridium	0.000533764	2.97737e-06	3.80737e-05	0.000154109	0.000264936	0.000533764	0.00197782	6.13251e-06	1.3424e-05	7.28441e-05	3.99799e-05	0.000178515	0.00388376	1.47137e-05	0.025765	0.374901	0.00714952	0.274023	0.722438	0.595061	0.377362	0.723592
Bacteroides sp. D1	Bacteroides	7.31285e-05	2.47419e-06	7.31285e-05	0.000416832	2.84544e-05	3.41902e-05	8.21115e-05	6.69099e-06	2.29932e-05	0.000100299	1.20701e-05	7.02796e-05	0.000629339	0.203877	0.533357	0.243923	0.790589	0.598114	0.436655	0.595816	0.946835	0.723592
Bifidobacterium thermophilum	Bifidobacterium	2.6848e-06	0	0	0	0	1.5808e-06	0.000314226	0	2.6848e-06	9.19876e-06	0	0	0	2.66211e-06	0.000919808	0.0629605	1	0.86593	0.938153	0.602464	0.807853	0.766465
Clostridium perfringens	Clostridium	0.0022663	0.00115884	0.0022663	0.0134845	0.000685452	0.00151309	0.00223439	0.000367818	0.00131479	0.0119788	0.000154589	0.000474182	0.0087172	0.511956	0.418023	0.614713	0.404491	0.491555	0.757454	0.602464	0.31464	0.252018
Listeria seeligeri	Listeria	7.16425e-05	0	1.28244e-05	9.07923e-05	0	4.59909e-05	0.000505857	6.13251e-06	7.16425e-05	0.00100949	2.66532e-06	2.06916e-05	6.58871e-05	0.0369579	0.237663	0.0464269	0.931693	0.827185	0.734569	0.603697	0.548165	0.942231
Clostridium oceanicum	Clostridium	0	0	0	2.40365e-06	0	0	3.83258e-06	0	0	0	0	0	0.000113463	0.0107693	0.885574	0.457743	0.0774744	0.729553	0.782948	0.609428	0.946835	0.823347
Bacteroides fragilis	Bacteroides	1.14741e-05	0	4.12496e-06	8.58609e-05	3.83258e-06	1.14741e-05	5.2371e-05	2.09029e-06	9.19876e-06	0.00754161	0	1.51284e-06	1.06613e-05	2.29867e-05	0.97839	0.00872179	0.309092	0.796989	0.849364	0.616867	0.983928	0.753033
Ruminococcus callidus	Ruminococcus	0.000109739	2.97737e-06	7.35203e-06	6.60308e-05	3.16161e-06	0.000109739	0.000399847	0	4.18058e-06	4.01198e-05	0	3.02567e-06	2.41586e-05	0.0026692	0.120429	0.572205	0.354264	0.932857	0.920581	0.616867	0.811454	0.942231
Bifidobacterium dentium	Bifidobacterium	0	0	0	0	0	0	0.000160194	0	0	1.87936e-05	0	0	0	0.00916482	0.0615636	0.184076	1	0.827185	0.962971	0.616867	0.947647	0.723592
Acholeplasma vituli	Acholeplasma	6.54222e-05	2.40365e-06	3.43414e-05	0.000127109	2.29955e-05	6.54222e-05	8.21115e-05	0	1.3382e-05	9.71255e-05	2.41586e-05	4.81926e-05	0.000106613	0.649441	0.904225	0.516641	0.908737	0.421972	0.819472	0.616867	0.604135	0.567246
Clostridium pasteurianum	Clostridium	8.31247e-06	2.40365e-06	6.10859e-06	1.97935e-05	0	8.31247e-06	2.29955e-05	0	2.8657e-06	3.12246e-05	0	3.4486e-06	6.58871e-06	0.669002	0.928103	0.9587	0.435196	0.508651	0.701858	0.6343	0.258267	0.717423
Odoribacter splanchnicus	Odoribacter	0.000308755	1.1225e-05	5.36284e-05	0.000350048	0.000132092	0.000308755	0.000780917	3.22176e-05	6.68892e-05	0.00473082	4.39248e-06	9.07702e-06	2.13226e-05	0.000167275	0.329481	0.0356773	0.041009	0.731128	0.877758	0.643024	0.956011	0.717423
Lactobacillus vaginalis	Lactobacillus	0.000516461	0.000105675	0.000516461	0.00431123	1.91629e-05	0.000173541	0.000548355	2.75963e-05	0.000225178	0.000640105	0.00010489	0.000112008	0.000216336	0.0177208	0.190774	0.100223	0.0250045	0.48142	0.920581	0.643024	0.313957	0.715236
Pediococcus acidilactici	Pediococcus	9.3229e-06	2.20156e-06	8.17734e-06	0.000392874	0	9.3229e-06	1.42803e-05	0	8.5971e-06	1.53313e-05	2.83486e-06	5.33065e-06	0.000108631	0.0393681	0.164805	0.0371067	0.357818	0.906219	0.68384	0.643024	0.735658	0.945839
Hespellia stercorisuis	Hespellia	0.000888134	0.000176793	0.000888134	0.00147579	0.000436302	0.000533669	0.00129541	0.000178426	0.000524329	0.00162685	9.07155e-05	0.00029052	0.000542471	0.400075	0.873299	0.652564	0.155791	0.617008	0.815562	0.643024	0.535837	0.697401
Proteus vulgaris	Proteus	5.00047e-05	0	2.76861e-05	0.000806585	0	3.57006e-06	9.55001e-05	0	1.56123e-05	0.000212062	0	5.00047e-05	0.000158752	0.459603	0.445328	0.374901	0.544987	0.88089	0.68384	0.643024	0.672876	0.942231
Clostridium polysaccharolyticum	Clostridium	0.00989948	0.00150134	0.00795079	0.0143786	0.00222058	0.00989948	0.0232063	0.00271208	0.00925789	0.0440927	0.00278526	0.00789247	0.0240686	0.523663	0.73048	0.259432	0.579172	0.659243	0.772845	0.643024	0.684586	0.715236
[Ruminococcus] torques	Ruminococcus	0.00107243	0.000110602	0.000889436	0.00310651	0.000314166	0.000820498	0.00129924	7.51744e-05	0.00107243	0.00185508	0.000112008	0.000605229	0.00503321	0.92129	0.885574	0.943261	0.835798	0.651311	0.757454	0.643024	0.526513	0.844076
butyrate-producing bacterium SS3/4	butyrate-producing	0.00248191	0.000463031	0.00111666	0.00317282	0.000763994	0.00248191	0.00856198	0.000413459	0.00233648	0.0168435	0.000599573	0.000932863	0.00371759	0.275934	0.408554	0.162893	0.763767	0.907533	0.617986	0.643542	0.926198	0.836086
Flexibacter flexilis	Flexibacter	1.25655e-05	5.61249e-06	9.56021e-06	0.000316948	0	1.25655e-05	1.91629e-05	0	0	1.1728e-05	0	2.19624e-06	2.26789e-05	0.0112322	0.327833	0.0185994	0.057772	0.530057	0.694751	0.645284	0.61263	0.377492
Fervidobacterium gondwanense	Fervidobacterium	3.12113e-06	0	0	0.000368654	0	3.12113e-06	3.83258e-06	0	0	4.85627e-05	0	0	0	0.0155739	0.305405	0.255517	0.0170891	0.796989	0.436655	0.645284	0.526513	0.715236
Subdoligranulum variabile	Subdoligranulum	4.36958e-05	2.40365e-05	3.11167e-05	4.45354e-05	1.42803e-05	4.36958e-05	5.36561e-05	4.46066e-06	2.14784e-05	5.26096e-05	5.33065e-06	1.75699e-05	4.82804e-05	0.791198	0.912207	0.667774	0.684269	0.796989	0.782948	0.645284	0.775939	0.697401
Lachnospira multipara	Lachnospira	5.06411e-05	2.80625e-06	1.98014e-05	0.000105761	1.07102e-05	1.71055e-05	3.06606e-05	0	1.25417e-05	0.000107898	5.1729e-06	5.06411e-05	8.34571e-05	0.817115	0.735987	0.969052	0.835477	0.442053	0.63971	0.645284	0.893846	0.771946
Lactobacillus sakei	Lactobacillus	1.21407e-05	2.80625e-06	1.09614e-05	0.000437931	0	4.99694e-06	1.26464e-05	5.7314e-06	1.21407e-05	2.23033e-05	2.83486e-06	6.89719e-06	2.13226e-05	0.0028004	0.045975	0.0258019	0.0411379	0.62995	0.68384	0.649183	0.322885	0.823347
Veillonella atypica	Veillonella	0.000391024	2.80625e-06	1.37394e-05	6.38453e-05	3.57006e-06	0.000391024	0.000954805	0	6.27086e-06	0.000113313	1.51284e-06	4.39248e-06	1.13394e-05	8.63829e-06	0.0188051	0.942398	0.203774	0.771976	0.920581	0.649593	0.99577	0.401389
Listeria monocytogenes	Listeria	1.98979e-05	2.80625e-06	1.07308e-05	0.000633392	3.08065e-06	1.98979e-05	5.37473e-05	0	2.34561e-06	2.57913e-05	0	5.1729e-06	1.06613e-05	0.00693684	0.376471	0.0234911	0.0244834	0.88089	0.617986	0.649593	0.798613	0.715236
Clostridium clariflavum	Clostridium	8.09379e-06	0	4.79103e-06	0.000187485	3.08065e-06	6.99418e-06	1.78503e-05	5.3696e-06	8.09379e-06	3.72541e-05	0	1.7243e-06	2.83486e-06	0.0253078	0.366345	0.417361	0.0113256	0.486241	0.90536	0.649593	0.526513	0.371511
Streptococcus equi	Streptococcus	0	0	0	2.20156e-06	0	0	0	0	0	2.23033e-05	0	0	8.78495e-05	0.149385	0.735987	0.445529	0.164033	0.761494	0.68876	0.649593	0.733233	0.715236
Finegoldia magna	Finegoldia	8.67542e-06	1.65077e-06	8.67542e-06	2.22677e-05	0	3.12113e-06	1.14977e-05	0	2.6848e-06	5.7314e-06	1.51284e-06	3.4486e-06	1.31774e-05	0.391397	0.64208	0.185164	0.701941	0.86593	0.721227	0.649593	0.256022	0.82698
Streptococcus porcinus	Streptococcus	0	0	0	1.65077e-06	0	0	0	0	0	0.000163345	0	0	5.00047e-05	0.0848347	0.748069	0.12324	0.186899	0.796989	0.757454	0.661321	0.535363	0.429091
Thermoactinomyces vulgaris	Thermoactinomyces	1.78426e-05	4.40312e-06	1.02347e-05	2.40365e-05	0	6.20178e-06	1.07102e-05	5.3696e-06	1.78426e-05	8.44418e-05	0	5.33065e-06	3.40183e-05	0.100745	0.710204	0.177969	0.810736	0.983008	0.849364	0.669805	0.610125	0.777826
Soehngenia saccharolytica	Soehngenia	5.27964e-05	8.93211e-06	5.27964e-05	0.000533199	1.78503e-05	2.34444e-05	0.000686068	2.6848e-06	8.92132e-06	4.85627e-05	0	2.19624e-06	0.000464917	0.0974405	1	0.0460815	0.642091	0.798048	0.617986	0.676818	0.877379	0.296095
uncultured epsilon proteobacterium	uncultured	1.83975e-05	5.61249e-06	9.90622e-06	3.84584e-05	0	4.94664e-06	2.6828e-05	4.69121e-06	1.83975e-05	3.23752e-05	1.51284e-06	2.83486e-06	8.78495e-06	0.233419	0.745786	0.827699	0.161274	0.371799	0.736439	0.676818	0.454509	0.412974
Kineococcus radiotolerans	Kineococcus	0.00556245	0.00260665	0.0043267	0.00653532	0.00472677	0.00556245	0.00610584	0.00317933	0.00390778	0.00481176	0.00168182	0.00306156	0.00600707	0.681512	0.821469	0.833441	0.588938	0.758653	0.914514	0.686469	0.526513	0.621356
Butyricimonas virosa	Butyricimonas	0.000140283	1.81585e-05	6.58694e-05	0.000110163	1.84839e-05	0.000140283	0.000265575	6.13251e-06	3.56853e-05	0.00540471	1.36155e-05	1.89673e-05	3.46492e-05	0.00084474	0.662132	0.0201104	0.388677	0.796989	0.890515	0.689021	0.946835	0.933885
Lactobacillus helveticus	Lactobacillus	2.09029e-06	0	0	3.87058e-05	0	0	2.15645e-05	0	2.09029e-06	0.000296634	0	0	0	0.0397257	0.912207	0.42439	0.0627852	0.274023	0.920581	0.689021	0.306189	0.618752
Lactobacillus brevis	Lactobacillus	3.83258e-06	0	2.58947e-06	2.64401e-05	0	3.83258e-06	0.000113984	0	0	0.000471467	0	1.51284e-06	2.19624e-06	0.0552366	0.553326	0.1725	0.364462	0.801319	0.782948	0.689021	0.871816	0.823347
Alicyclobacillus acidoterrestris	Alicyclobacillus	8.36115e-06	2.20156e-06	7.76759e-06	0.000187485	3.08065e-06	5.61761e-06	1.89696e-05	0	8.36115e-06	4.83264e-05	0	1.51284e-06	1.03458e-05	0.0854886	0.361624	0.298682	0.0477598	0.421972	0.972297	0.689021	0.395597	0.160472
Butyrivibrio crossotus	Butyrivibrio	3.94901e-05	8.25385e-06	1.25594e-05	0.000205358	3.57006e-06	3.94901e-05	0.00025609	0	1.53313e-05	2.42814e-05	0	2.66532e-06	5.92984e-05	0.204969	0.741539	0.259662	0.562984	0.88089	0.782948	0.689021	0.798613	0.715236
Clostridium acidurici	Clostridium	3.33381e-05	5.61249e-06	3.33381e-05	0.000103357	1.14977e-05	1.99521e-05	2.21312e-05	4.0469e-06	1.88126e-05	9.50538e-05	4.53851e-06	1.33266e-05	4.82804e-05	0.52447	0.551156	0.787101	0.336057	0.541983	0.972615	0.689021	0.422922	0.426291
Caloramator fervidus	Caloramator	2.8657e-06	0	2.33787e-06	4.8073e-06	0	1.54032e-06	3.16161e-06	0	2.8657e-06	2.34561e-05	0	2.19624e-06	1.70092e-05	0.695511	0.904225	0.525247	0.69327	0.665917	0.871578	0.689021	0.798613	0.953176
Clostridium sp. Kas107-2	Clostridium	0.00241492	4.45708e-05	0.000209723	0.00940551	0.000647706	0.00241492	0.00326549	0.000491319	0.00116921	0.0175543	1.33266e-05	0.000105419	0.000453578	0.00517396	0.93001	0.366003	0.0164105	0.771976	0.849364	0.689993	0.795644	0.933885
Parascardovia denticolens	Parascardovia	4.85627e-05	0	0	0	0	3.16161e-06	1.42803e-05	0	4.85627e-05	0.000401099	0	0	2.83486e-06	3.40829e-08	0.0586109	2.29258e-05	0.378661	0.964854	0.914514	0.694254	0.627076	0.857776
Bacteroides plebeius	Bacteroides	1.78503e-06	0	1.20182e-06	8.93211e-06	0	1.78503e-06	0.000499065	0	0	2.8657e-06	0	0	2.19624e-05	0.00125385	0.0717819	0.442022	0.751091	0.998353	0.829212	0.695807	0.989773	0.945839
Eubacterium hallii	Eubacterium	0.00408557	0.000548189	0.00117126	0.0036872	0.00239674	0.00408557	0.00561089	0.000633613	0.00272365	0.00377149	0.000106613	0.000441748	0.00101205	0.00701183	0.257367	0.538468	0.0715277	0.37597	0.972297	0.695807	0.698259	0.412974
Blautia hydrogenotrophica	Blautia	0.00168138	0.000639824	0.00144087	0.0103223	0.000381997	0.00168138	0.00530812	0.000412611	0.00110614	0.00145428	0.000333165	0.000595321	0.00380035	0.254946	0.885574	0.127391	0.357818	0.541983	0.849364	0.699448	0.607151	0.701547
Eubacterium oxidoreducens	Eubacterium	0.00341292	0.00113813	0.00232574	0.00258152	0.000828255	0.00341292	0.00713626	0.000222839	0.000961699	0.00165578	0.000799431	0.00260524	0.0031664	0.0520221	0.579814	0.131258	1	0.826653	0.822085	0.703542	0.478508	0.621356
Clostridium cellulovorans	Clostridium	1.66235e-05	0	1.66235e-05	0.000524945	0	1.54032e-06	3.16161e-06	0	0	7.97506e-05	0	0	0	0.00225969	0.129434	0.186654	0.00588827	0.46018	0.790858	0.707525	0.497153	0.554857
Lactococcus garvieae	Lactococcus	0.0011772	0.000166728	0.0011772	0.00776138	3.57006e-06	6.91323e-06	0.000139111	0	2.23033e-06	1.43285e-05	0.000138908	0.000242544	0.00479872	6.09903e-10	0.00459112	9.3041e-09	0.525653	0.940869	0.782948	0.72064	0.286764	0.74187
Streptococcus porci	Streptococcus	1.48053e-05	0	0	0	3.16161e-06	1.48053e-05	2.46452e-05	0	4.46066e-06	1.43285e-05	0	0	0	3.37179e-05	0.00119774	0.0087431	1	0.761494	0.833591	0.723146	0.795644	0.948697
Epulopiscium sp. N.t. morphotype B	Epulopiscium	5.7314e-06	0	0	2.47419e-06	0	3.08065e-06	1.89696e-05	2.6848e-06	5.7314e-06	2.75963e-05	0	0	2.83486e-06	0.00544708	0.0959606	0.00949209	0.713438	0.842611	0.772665	0.723146	0.528177	0.969005
Clostridium malenominatum	Clostridium	3.49709e-06	0	2.5039e-06	4.8073e-06	0	3.49709e-06	7.14013e-06	0	0	0	0	0	0.000107725	0.00721529	0.917986	0.105797	0.153241	0.668869	0.761608	0.723146	0.946835	0.975354
Enterorhabdus mucosicola	Enterorhabdus	3.37288e-05	4.40312e-06	2.21199e-05	0.000148868	3.08065e-06	1.09727e-05	6.63937e-05	2.11105e-05	3.37288e-05	0.000123225	0	2.19624e-06	7.99597e-06	0.016657	0.735987	0.827699	0.0127222	0.48142	0.977971	0.723146	0.58117	0.857646
Bacillus subtilis	Bacillus	8.09379e-06	0	2.43892e-06	5.95474e-06	0	3.49709e-06	6.1613e-06	0	8.09379e-06	2.9264e-05	0	0	4.39248e-06	0.163562	0.97839	0.287958	0.53741	0.330052	0.903982	0.723146	0.867278	0.824284
Pediococcus siamensis	Pediococcus	0	0	0	3.87058e-05	0	0	3.57006e-05	0	0	2.09029e-06	0	0	2.19624e-06	0.163645	1	0.158279	0.219252	0.978721	0.966494	0.723146	0.462608	0.770221
Laceyella putida	Laceyella	3.60697e-05	0	3.60697e-05	6.76816e-05	3.57006e-06	2.18074e-05	3.44932e-05	2.23033e-06	8.09379e-06	7.97226e-05	0	5.33065e-06	2.63549e-05	0.506802	0.764201	0.752317	0.219252	0.820954	0.920581	0.723146	0.610125	0.82698
Blautia hansenii	Blautia	5.57823e-05	1.68375e-05	3.05692e-05	6.68031e-05	1.5808e-05	5.57823e-05	0.00014479	8.5971e-06	1.3382e-05	0.000159501	4.53851e-06	2.83486e-05	5.71022e-05	0.559588	0.58386	0.827194	0.784927	0.985789	0.772665	0.72731	0.871816	0.953176
Clostridium sp. MLG392	Clostridium	3.97155e-05	0	3.63163e-06	8.80625e-06	0	0	3.08065e-06	0	3.97155e-05	0.000120359	0	0	3.62103e-05	0.0174781	0.579814	0.0664203	0.343099	0.92199	0.92346	0.731439	0.652612	0.710315
Tissierella sp. LBN 292	Tissierella	2.72405e-05	2.80625e-06	1.86746e-05	0.00399006	1.07102e-05	2.72405e-05	0.000192858	2.6848e-06	1.25417e-05	2.57913e-05	5.1729e-06	6.05135e-06	1.06613e-05	3.37166e-06	0.134321	0.000335137	0.00132745	0.723523	0.972615	0.735236	0.526513	0.163972
Clostridiaceae bacterium K10	Clostridiaceae	6.34442e-05	0	2.67108e-05	0.000356283	6.1613e-06	6.34442e-05	0.000586384	0	1.78426e-05	0.00612295	0	5.66972e-06	0.000194846	0.0559268	0.816758	0.12485	0.751091	0.997443	0.871578	0.735236	0.907946	0.844076
Fructobacillus ficulneus	Fructobacillus	3.50443e-06	0	3.50443e-06	4.70096e-05	0	0	3.16161e-06	0	0	4.46066e-06	0	2.19624e-06	1.59919e-05	0.0856108	0.191787	0.0927256	0.642091	0.838614	0.782484	0.735236	0.250241	0.942231
Lactobacillus oris	Lactobacillus	0.000286897	3.96281e-05	0.000286897	0.00267045	7.66516e-05	0.000220609	0.000394323	8.36115e-05	0.000138391	0.000575425	2.66532e-06	0.000131617	0.00188235	0.2185	0.329481	0.14014	0.513134	0.697586	0.920581	0.735236	0.535363	0.191623
Clostridiales genomosp. BVAB3	Clostridiales	0.000283252	3.96185e-05	0.000121615	0.000491266	4.64108e-05	7.65039e-05	0.000157113	3.43884e-05	0.000283252	0.000577019	2.11797e-05	8.52903e-05	0.000170092	0.237798	0.499629	0.838576	0.249917	0.787011	0.805304	0.735236	0.374005	0.794629
Turicibacter sanguinis	Turicibacter	1.33174e-05	0	3.29957e-06	1.96437e-05	3.08065e-06	1.33174e-05	3.57006e-05	0	2.09029e-06	1.61088e-05	0	3.02567e-06	1.09812e-05	0.336896	0.465711	0.809771	0.908737	0.980067	0.822085	0.735236	0.793382	0.9947
anaerobic bacterium sk.prop8	anaerobic	7.10118e-06	2.20156e-06	7.10118e-06	3.79677e-05	0	6.65071e-06	3.47777e-05	0	0	2.57913e-05	0	1.7243e-06	2.83486e-05	0.583123	0.972151	0.3308	0.630581	0.906219	0.818294	0.735236	0.959731	0.616986
Anaerofustis stercorihominis	Anaerofustis	2.28208e-05	1.68375e-05	2.28208e-05	6.43289e-05	3.57006e-06	1.07458e-05	2.52928e-05	0	1.2265e-05	5.44483e-05	0	5.1729e-06	8.2211e-05	0.779128	0.610205	0.914281	0.722309	0.792019	0.500364	0.738057	0.627076	0.697401
Bacteroides pyogenes	Bacteroides	3.19515e-05	0	7.01282e-06	3.64812e-05	3.08065e-06	3.19515e-05	6.78312e-05	0	2.34561e-06	9.74338e-05	1.51284e-06	8.62149e-06	0.000456818	0.140259	0.610205	0.827194	0.0943253	0.421972	0.617986	0.738402	0.528326	0.496742
Collinsella aerofaciens	Collinsella	0.000239641	2.42172e-05	0.000143037	0.000569665	4.99809e-05	0.000239641	0.00064004	1.3424e-05	4.45665e-05	0.000922692	1.06613e-05	3.96881e-05	0.00015154	0.30933	0.815628	0.973483	0.213999	0.761494	0.787215	0.739979	0.741855	0.496742
Clostridium roseum	Clostridium	2.3993e-05	4.40312e-06	1.18886e-05	0.00232433	1.54032e-05	2.3993e-05	3.16161e-05	0	5.3696e-06	1.21407e-05	1.7243e-06	5.66972e-06	1.51284e-05	1.92384e-06	0.0703265	0.000123185	0.00264465	0.761494	0.977971	0.749113	0.422922	0.160347
Clostridium acetobutylicum	Clostridium	7.82306e-06	1.65077e-06	2.69051e-06	5.61249e-06	3.57006e-06	7.82306e-06	2.29955e-05	0	7.03682e-06	6.13251e-05	0	0	2.83486e-06	0.015012	0.408554	0.120941	0.300908	0.731128	0.819472	0.752282	0.793382	0.697401
Abiotrophia defectiva	Abiotrophia	4.84108e-05	4.95231e-06	3.21354e-05	0.00199781	1.07102e-05	4.83572e-05	0.000172466	4.46066e-06	2.75963e-05	0.000112589	8.78495e-06	4.84108e-05	0.00111735	0.0669571	0.329481	0.0515105	0.940482	0.723523	0.818294	0.758633	0.814449	0.371511
Porphyromonas gingivalis	Porphyromonas	1.36676e-05	2.47419e-06	5.25624e-06	4.77062e-05	3.83258e-06	1.36676e-05	7.08549e-05	0	4.69121e-06	2.29932e-05	6.58871e-06	1.36155e-05	0.0030727	9.74652e-07	0.804071	0.550868	0.00201388	0.56084	0.871578	0.763753	0.526513	0.621356
Lactobacillus parakefiri	Lactobacillus	0	0	0	0.0054992	0	0	0	0	0	0	0	0	0	3.04684e-06	0.0385991	0.00114729	0.00628875	0.796989	0.849364	0.763753	0.222043	0.823347
Lactobacillus parafarraginis	Lactobacillus	0	0	0	0.0054992	0	0	0	0	0	0	0	0	0	3.07108e-06	0.0385991	0.00114729	0.00628875	0.796989	0.849364	0.763753	0.222043	0.823347
Cellulosilyticum ruminicola	Cellulosilyticum	0.000179742	8.13811e-05	0.000103559	0.000187485	0.000126475	0.000179742	0.000312999	4.46066e-05	0.000165923	0.00263698	1.06613e-05	1.97661e-05	0.000400037	0.0295841	0.73048	0.0515105	0.986758	0.7842	0.914514	0.763753	0.943834	0.753033
Oceanobacillus picturae	Oceanobacillus	3.83258e-06	0	0	9.90462e-06	0	3.83258e-06	6.06911e-05	0	0	4.0469e-05	0	0	0	0.0804839	0.465711	0.643425	0.139298	0.838614	0.976081	0.763753	0.809421	0.942231
Clostridium thermocellum	Clostridium	0.00122459	0.00038087	0.00122459	0.00291803	0.000312999	0.000418578	0.00207726	0.000309495	0.000784961	0.00157424	0.000210284	0.00032072	0.00125017	0.318445	0.610205	0.388884	0.14014	0.384672	0.761608	0.763753	0.266656	0.272593
Yersinia pestis	Yersinia	7.08715e-05	7.21095e-06	2.61398e-05	8.25385e-05	0	4.66145e-06	1.91629e-05	0	5.7314e-06	0.000110785	2.19624e-06	7.08715e-05	7.56418e-05	0.396947	0.361624	0.9587	0.790589	0.940453	0.923872	0.763753	0.98614	0.948697
Bacteroides vulgatus	Bacteroides	0.0804783	0.022434	0.045879	0.179684	0.0212478	0.0804783	0.285048	0.0254064	0.0473806	0.243945	0.00808868	0.0415704	0.308611	0.828276	0.620004	0.749036	0.707858	0.92199	0.954713	0.763753	0.830526	0.945839
Clostridium sp. MLG661	Clostridium	0.000218772	2.64123e-05	0.000109005	0.000477518	0.000135949	0.000218772	0.000585323	1.71942e-05	9.19727e-05	0.00203364	4.17285e-05	7.65412e-05	0.000279859	0.311225	0.735987	0.333518	0.707858	0.940869	0.743661	0.766593	0.827237	0.987996
Clostridium sp. MLG856-1	Clostridium	0.000218772	2.64123e-05	0.000109005	0.000477518	0.000135949	0.000218772	0.000585323	1.71942e-05	9.19727e-05	0.00203364	4.17285e-05	7.65412e-05	0.000279859	0.314894	0.735987	0.336492	0.708515	0.940869	0.743661	0.766593	0.827237	0.987996
Gallicola barnesae	Gallicola	0	0	0	0.00395641	0	0	0	0	0	5.7314e-06	0	0	0	1.10555e-05	0.0363677	0.00589447	0.00519902	0.697586	0.972615	0.767563	0.431514	0.188079
Actinomyces odontolyticus	Actinomyces	8.31247e-06	0	0	2.97737e-06	0	8.31247e-06	1.23226e-05	0	8.0544e-06	4.45158e-05	0	0	0	0.000386134	0.0922905	0.00951806	0.399747	0.983008	0.76229	0.767563	0.466397	0.942231
Mitsuokella multacida	Mitsuokella	0	0	0	0.000112972	0	0	0	0	0	0	0	0	0	0.00681711	0.204018	0.0380767	0.0603645	0.723523	0.972615	0.767563	0.395597	0.177061
Lactobacillus rapi	Lactobacillus	0	0	0	0.0054992	0	0	0	0	0	7.58312e-05	0	0	0	0.00104017	0.0703265	0.100223	0.0162676	0.582291	0.849364	0.773373	0.186034	0.942231
Lactobacillus reuteri	Lactobacillus	0.000122037	0	0.000122037	0.000482334	0	1.54032e-06	1.26464e-05	0	4.0469e-06	0.000120359	0	1.06613e-05	7.24759e-05	0.0189858	0.0531262	0.149178	0.140587	0.679749	0.972615	0.773373	0.222043	0.804945
Geobacillus kaustophilus	Geobacillus	7.1038e-05	4.94838e-06	1.84208e-05	2.67963e-05	0	7.1038e-05	0.000166355	0	2.23033e-06	4.45158e-05	0	5.1729e-06	7.90646e-05	0.0851884	0.290183	0.540367	0.93475	0.830333	0.849364	0.773373	0.859216	0.909182
uncultured marine bacterium	uncultured	1.2265e-05	0	5.61249e-06	1.76125e-05	0	5.15087e-06	1.54032e-05	5.3696e-06	1.2265e-05	2.58017e-05	2.66532e-06	4.53851e-06	5.66972e-06	0.391397	0.989325	0.42439	0.702208	0.998353	0.563258	0.773373	0.610125	0.890318
Marinilabilia salmonicolor	Marinilabilia	0.000116488	2.16328e-05	4.57802e-05	8.41224e-05	3.83258e-06	0.000116488	0.000221312	0	3.6795e-05	0.000123225	1.41743e-05	5.06411e-05	9.13878e-05	0.449241	0.553326	0.762363	0.997764	0.823216	0.871578	0.773373	0.798613	0.953176
Coptotermes formosanus	Coptotermes	0.0311297	0.0201025	0.0311297	0.0419103	0.0207381	0.0246967	0.035872	0.00668247	0.0144888	0.0246173	0.00774394	0.0148802	0.264171	0.0452444	0.924657	0.231557	0.277436	0.823216	0.818294	0.774484	0.602552	0.823347
Lactobacillus intestinalis	Lactobacillus	4.53863e-06	0	4.53863e-06	0.000354307	0	0	0	0	0	0	0	0	0.00236401	5.11897e-05	0.0703265	0.00499076	0.300908	0.872196	0.757454	0.77536	0.691877	0.715236
uncultured gamma proteobacterium	uncultured	6.43706e-06	1.65077e-06	6.43706e-06	1.54109e-05	0	1.54032e-06	1.42803e-05	0	3.06625e-06	6.09858e-05	0	1.51284e-06	8.50458e-06	0.220798	0.815628	0.457743	0.418873	0.980418	0.782948	0.78345	0.94461	0.973408
Porphyromonas endodontalis	Porphyromonas	5.41845e-05	6.60469e-06	1.34525e-05	4.20612e-05	1.91629e-05	5.41845e-05	7.27169e-05	0	3.37288e-05	0.000107056	6.05135e-06	1.89673e-05	2.93186e-05	0.238763	0.284398	0.255517	0.953103	0.792019	0.897726	0.791922	0.812289	0.945839
Bacillus caldotenax	Bacillus	3.70132e-06	0	2.30261e-06	5.95474e-06	3.08065e-06	3.70132e-06	0.000214989	0	0	7.03682e-06	0	0	1.51284e-06	9.84606e-05	0.045975	0.687513	0.350185	0.985789	0.966312	0.794699	0.867278	0.717423
Trichodesmium erythraeum	Trichodesmium	6.84959e-06	2.20156e-06	6.84959e-06	3.46662e-05	0	0	1.07102e-05	0	0	5.7314e-06	0	2.19624e-06	1.13394e-05	0.0933877	0.38663	0.0516718	0.336057	0.88089	0.903982	0.794699	0.478508	0.953493
rumen bacterium NK3B85	rumen	0.000908883	8.13811e-05	0.000908883	0.00387931	0.000468259	0.000544204	0.00442331	4.29568e-05	0.000151882	0.00187655	5.92984e-05	0.000326773	0.000694892	0.185884	0.928103	0.2944	0.173261	0.86593	0.972615	0.799019	0.733621	0.82698
Mycobacterium gilvum	Mycobacterium	6.08352e-05	0	0	2.97737e-06	3.83258e-06	6.08352e-05	0.000240282	1.87649e-05	3.43884e-05	4.85627e-05	0	1.7243e-06	5.33065e-06	1.5371e-08	1.72091e-06	5.60714e-05	0.348272	0.88089	0.583913	0.802145	0.289463	0.942231
Chlamydomonas moewusii	Chlamydomonas	9.58144e-06	0	2.31407e-06	9.89675e-06	0	9.58144e-06	4.42625e-05	0	0	0	0	0	1.03458e-05	0.0124712	0.408554	0.0584995	0.943354	0.906219	0.871578	0.802145	0.907946	0.842843
Clostridium disporicum	Clostridium	4.85627e-05	0	3.0109e-05	0.000403813	3.16161e-06	1.15164e-05	8.43167e-05	0	4.85627e-05	0.000359083	0	1.36155e-05	4.31075e-05	0.277306	0.549232	0.98312	0.173187	0.62995	0.818294	0.802145	0.489533	0.715236
Prevotella oris	Prevotella	3.16161e-06	1.65077e-06	2.60495e-06	5.95474e-06	0	3.16161e-06	2.85605e-05	0	2.09029e-06	2.29256e-05	0	1.51284e-06	2.83486e-06	0.391227	0.5973	0.796174	0.513239	0.940869	0.975529	0.802145	0.962481	0.934077
Clostridium symbiosum	Clostridium	0.0123258	0.00134101	0.00705715	0.0298221	0.0061655	0.0123258	0.0186417	0.0037019	0.0107993	0.0361954	0.00226019	0.00629003	0.010012	0.414442	0.868976	0.522677	0.533329	0.986176	0.68384	0.802145	0.946835	0.931906
Clostridium xylanolyticum	Clostridium	0.0173851	0.00493415	0.0163771	0.0265159	0.0058442	0.0173851	0.0223478	0.0017129	0.00579637	0.0156655	0.00539024	0.00892551	0.0207994	0.389351	0.981455	0.200525	0.63514	0.88089	0.849364	0.80376	0.526513	0.844076
Lactobacillus gasseri	Lactobacillus	0.00122466	2.245e-05	0.00051032	0.0018977	7.14013e-06	4.97269e-05	0.000813291	0	7.03682e-06	0.000156772	0.000227607	0.00122466	0.00348543	0.00143895	0.58386	0.00499076	0.485402	0.796989	0.782948	0.803874	0.838675	0.953176
Anaerobranca horikoshii	Anaerobranca	6.60469e-06	0	6.60469e-06	0.000190512	0	5.3551e-06	3.47777e-05	0	0	4.45158e-05	0	0	1.55187e-05	0.306389	0.679664	0.322461	0.182785	0.874817	0.539291	0.803874	0.956739	0.70681
Pantoea agglomerans	Pantoea	4.64544e-05	0	0	2.97737e-06	0	4.64544e-05	0.000290868	0	4.46066e-06	0.000512797	0	0	2.19624e-06	0.000236537	0.0231486	0.00499076	0.784927	0.823216	0.830306	0.804116	0.627076	0.777826
Listeria grayi	Listeria	3.23752e-05	0	3.57694e-06	1.78642e-05	0	3.45661e-06	3.79393e-05	2.34561e-06	3.23752e-05	6.69099e-05	0	4.53851e-06	8.62149e-06	0.0245773	0.679644	0.0490208	0.938836	0.731128	0.782948	0.813121	0.691877	0.932841
Lactobacillus phage Sal3	Lactobacillus	0	0	0	0.000574632	0	0	0	0	0	5.82588e-05	0	0	2.19624e-06	0.0148022	0.0922905	0.298682	0.0528742	0.92199	0.81055	0.819057	0.322885	0.758026
Desulfotomaculum thermosapovorans	Desulfotomaculum	9.19876e-06	0	1.40312e-06	1.20182e-05	0	1.78503e-06	2.84544e-05	0	9.19876e-06	8.0544e-05	1.51284e-06	2.19624e-06	7.99597e-06	0.179168	0.658006	0.152163	1	0.826653	0.830306	0.819057	0.535363	0.94691
Bifidobacterium longum	Bifidobacterium	0.0123266	4.18297e-05	5.52989e-05	0.000423743	0.00013414	0.0123266	0.0376358	0.00594546	0.00961464	0.0229121	3.79346e-05	9.0621e-05	0.000535789	1.83817e-14	2.74454e-09	7.71205e-09	0.64893	0.940869	0.743661	0.823501	0.26447	0.942231
Staphylococcus aureus	Staphylococcus	1.43523e-05	2.20156e-06	2.89181e-06	4.94838e-06	3.16161e-06	1.43523e-05	0.00143722	2.34561e-06	9.19876e-06	1.43285e-05	0	2.83486e-06	4.53851e-06	2.07915e-10	2.25683e-05	0.302104	0.96277	0.480462	0.903982	0.823501	0.793382	0.933885
Coprococcus comes	Coprococcus	0.00197733	0.000338964	0.00180307	0.00716057	0.00107312	0.00137803	0.0016081	0.000354394	0.00197733	0.0807991	0.000363081	0.000479758	0.00128633	5.23561e-05	0.718266	0.0264654	0.145876	0.796989	0.961551	0.823501	0.781388	0.991647
Deferribacter desulfuricans	Deferribacter	0.000175029	0	0.000175029	0.0325455	0	2.61855e-05	0.0127893	0	5.7314e-06	0.000360174	0	2.41586e-05	0.000445073	0.00693684	0.885574	0.0123923	0.0541583	0.792019	0.757454	0.823501	0.313957	0.697401
Clostridium tertium	Clostridium	1.30381e-05	0	3.85233e-06	7.42256e-06	0	1.30381e-05	2.52928e-05	0	4.18058e-06	1.11517e-05	0	0	0.000280651	0.0463465	0.610205	0.882006	0.0547511	0.940869	0.849364	0.823501	0.914187	0.717423
Escherichia coli	Escherichia	0.000266046	2.22677e-05	0.000266046	0.00130993	3.57006e-06	1.90663e-05	0.000613049	1.1728e-05	6.13251e-05	0.000137594	0.000100009	0.000226552	0.00136609	0.0614001	0.495322	0.0400081	1	0.980067	0.849364	0.823501	0.793382	0.953176
Ruminococcus flavefaciens	Ruminococcus	0.0109305	0.00185381	0.00572236	0.0156981	0.00136898	0.00202536	0.00713243	0.0011728	0.00222407	0.0104283	0.00873664	0.0109305	0.0152618	0.0275173	0.386042	0.220052	0.371303	0.530057	0.924929	0.829923	0.946835	0.701547
Clostridium tetani	Clostridium	5.8354e-05	1.44219e-05	5.8354e-05	0.00021135	6.32321e-06	2.1003e-05	4.21584e-05	5.7314e-06	1.40736e-05	0.000449205	2.66532e-06	3.10374e-05	0.000151284	0.45631	0.329481	0.846563	0.578791	0.88089	0.743661	0.834954	0.43015	0.980638
Alistipes finegoldii	Alistipes	0.00357768	0.000865966	0.00357768	0.0145206	0.0010118	0.00245451	0.00913704	0	6.13251e-06	0.000550214	0.000800074	0.00185582	0.005871	0.000220799	0.831935	5.60714e-05	0.34463	0.796989	0.914514	0.835521	0.777997	0.942231
Clostridium asparagiforme	Clostridium	0.000257932	1.98141e-05	0.000257932	0.00126184	5.37473e-05	8.61123e-05	0.000142803	1.3424e-05	8.15212e-05	0.000276782	8.79557e-05	0.000172927	0.000474182	0.0873964	0.206013	0.0666148	0.499051	0.776306	0.933041	0.836965	0.956011	0.975354
Clostridium sp. 7_2_43FAA	Clostridium	2.88786e-06	0	2.88786e-06	6.48985e-05	0	0	0.000249118	0	0	0	0	2.66532e-06	6.23669e-05	0.0102336	0.562886	0.019286	0.931764	0.964854	0.849364	0.843615	0.610125	0.857776
Butyrivibrio fibrisolvens	Butyrivibrio	0.0137312	0.00387035	0.00766041	0.0109478	0.0124883	0.0137312	0.0168721	0.00331036	0.0121989	0.0277485	0.00107146	0.00398581	0.00809386	0.0672501	0.445328	0.233838	0.417938	0.849668	0.980875	0.845182	0.967469	0.975354
Desulfotomaculum kuznetsovii	Desulfotomaculum	2.34561e-06	0	0	4.84344e-05	0	1.54032e-06	7.14013e-06	0	2.34561e-06	4.0469e-06	0	0	0.000462082	0.0413795	0.756998	0.443152	0.216199	0.637605	0.890515	0.846493	0.798613	0.953176
Bacillus amyloliquefaciens	Bacillus	1.52484e-05	0	7.20937e-06	4.20612e-05	9.24194e-06	1.52484e-05	0.000459909	0	2.09029e-06	8.90317e-05	1.51284e-06	2.19624e-06	0.000433734	0.0978045	0.174526	0.860308	0.146343	0.943319	0.972386	0.846493	0.946835	0.824121
Dialister micraerophilus	Dialister	0.000824832	8.36593e-05	0.000824832	0.00168492	0.000139111	0.000657457	0.00446879	3.6795e-05	0.000372951	0.00104932	0.00012527	0.000455364	0.00106024	0.22913	0.671676	0.374901	0.59727	0.508025	0.819472	0.846493	0.691877	0.975354
Prosthecobacter dejongeii	Prosthecobacter	4.48318e-05	2.40365e-06	3.36948e-05	3.92874e-05	9.24194e-06	1.16783e-05	1.53303e-05	0	2.6848e-05	0.000128783	1.41743e-05	4.48318e-05	6.39678e-05	0.412335	0.49451	0.765823	0.751091	0.940869	0.819472	0.846493	0.840119	0.794629
Megasphaera micronuciformis	Megasphaera	8.95324e-05	0	0	0.00040774	0	8.95324e-05	0.000421268	0	0	0.000320958	0	0	0.000385541	0.966804	0.867777	0.969052	0.997764	0.931406	0.761608	0.850301	0.795644	0.9947
Clostridium beijerinckii	Clostridium	6.74078e-05	2.20156e-06	2.57789e-05	0.000326896	2.14204e-05	6.74078e-05	0.000210792	0	4.69121e-06	5.35279e-05	0	2.39879e-05	0.000703469	0.0813314	0.977325	0.100877	0.607085	0.761494	0.966436	0.85072	0.463295	0.554996
Paenibacillus pabuli	Paenibacillus	2.64022e-06	0	2.64022e-06	3.5225e-05	0	0	3.08065e-06	0	0	1.71942e-05	0	0	0.000144841	0.118627	0.415502	0.593788	0.408172	0.95174	0.849364	0.85072	0.823856	0.817924
Staphylococcus sciuri	Staphylococcus	5.77573e-06	0	5.77573e-06	2.08416e-05	3.08065e-06	5.15087e-06	7.66516e-06	0	0	6.69099e-06	0	5.66972e-06	5.29493e-05	0.21826	0.904225	0.31411	0.533329	0.969113	0.829212	0.852628	0.720244	0.717423
Eubacterium sp. WAL 17363	Eubacterium	8.73916e-05	4.20937e-05	5.28311e-05	0.000205358	2.14204e-05	8.73916e-05	9.58144e-05	9.19876e-06	3.28385e-05	0.00054233	1.21027e-05	2.85511e-05	0.00139192	0.24941	0.989325	0.809771	0.170016	0.838614	0.920581	0.852628	0.807853	0.697401
[Clostridium] hiranonis	Clostridium	4.62097e-06	0	0	2.47419e-06	0	4.62097e-06	0.000160968	0	0	8.09379e-06	0	1.51284e-06	2.63549e-05	0.0138128	0.0631899	0.944631	0.221122	0.909246	0.903982	0.859227	0.928044	0.802449
rumen bacterium NK4B532	rumen	4.99694e-06	0	4.84257e-06	9.90462e-06	3.57006e-06	4.99694e-06	9.48482e-06	2.09029e-06	2.6848e-06	5.7314e-06	0	0	3.4486e-06	0.353997	0.928103	0.658185	0.18861	0.679749	0.774474	0.86077	0.798613	0.618699
Prevotella pallens	Prevotella	5.33065e-06	0	4.38049e-06	1.68255e-05	0	0	3.16161e-06	0	0	2.34561e-06	0	5.33065e-06	5.05135e-05	0.0228338	0.352029	0.11701	0.506398	0.56084	0.818294	0.863203	0.99577	0.933885
Slackia heliotrinireducens	Slackia	4.46066e-06	0	1.23709e-06	1.10078e-05	0	3.16161e-06	7.14013e-06	0	4.46066e-06	1.71942e-05	0	0	1.03458e-05	0.77887	1	0.57892	0.96337	0.92199	0.972297	0.863203	0.730506	0.991647
Bifidobacterium breve	Bifidobacterium	0.102091	2.3819e-05	7.07243e-05	0.000220203	0.000295108	0.0757631	0.17503	0.0549656	0.102091	0.159958	4.53105e-05	7.90646e-05	0.000472005	1.26845e-25	2.19973e-14	1.64355e-15	0.61449	0.980067	0.76229	0.868279	0.322885	0.975354
Bifidobacterium scardovii	Bifidobacterium	4.0469e-05	0	0	1.65077e-06	0	2.1686e-05	0.00105674	4.46066e-06	4.0469e-05	0.00140267	0	0	0	6.71835e-08	0.00022413	8.77624e-05	0.438282	0.863864	0.849364	0.87248	0.306189	0.621356
Acidothermus cellulolyticus	Acidothermus	6.13251e-06	0	0	0	0	0	7.14013e-06	0	6.13251e-06	4.29855e-05	0	0	0	0.000386134	0.251455	0.00527572	1	0.87628	0.837606	0.872521	0.61263	0.661432
Lactobacillus salivarius	Lactobacillus	1.74155e-05	0	1.74155e-05	0.0012272	0	0	1.23226e-05	0	4.46066e-06	0.000898411	0	1.7243e-06	5.33065e-06	0.0083259	0.0922905	0.771848	0.0199521	0.838877	0.563258	0.872521	0.627076	0.980638
Desulfosporosinus orientis	Desulfosporosinus	0.00031284	1.73193e-05	0.00031284	0.000946672	0.000101171	0.000121498	0.000291276	4.85627e-05	8.85985e-05	0.000220659	3.62103e-05	0.000310131	0.000535789	0.169024	0.429357	0.100877	0.814153	0.985789	0.829212	0.872521	0.672876	0.975354
Reinekea blandensis	Reinekea	0.00410904	0.00263307	0.00292936	0.00327808	0.00397414	0.00410904	0.00457784	0.00143856	0.00160439	0.00329269	0.00164597	0.00304618	0.00361728	0.397863	0.663131	0.492074	1	0.820954	0.871578	0.872521	0.99577	0.948785
Caldicellulosiruptor saccharolyticus	Caldicellulosiruptor	7.40264e-06	0	5.19997e-06	1.10078e-05	3.16161e-06	7.40264e-06	9.24194e-06	0	4.18058e-06	5.26096e-05	0	0	8.50458e-06	0.406735	0.956318	0.648617	0.357723	0.821402	0.757454	0.872521	0.835313	0.697401
Bacteroides barnesiae	Bacteroides	0.00044745	2.31108e-05	5.6433e-05	0.000189888	6.13212e-05	0.00044745	0.00155298	2.45336e-05	3.37288e-05	0.000290855	1.7243e-06	6.05135e-05	0.00010489	0.00288405	0.0385991	0.736766	0.782316	0.826653	0.871578	0.881566	0.793382	0.933885
Flavobacteria bacterium MS024-2A	Flavobacteria	1.75699e-05	3.30154e-06	9.25708e-06	2.96903e-05	0	0	0	0	0	0	4.53851e-06	1.75699e-05	2.06916e-05	6.4955e-06	0.0162621	0.000128217	1	0.827185	0.714231	0.884583	0.530198	0.857646
Eubacterium barkeri	Eubacterium	0	0	0	0	0	0	0.00025295	0	0	0	0	0	0	5.08023e-05	0.0231486	1	1	0.678627	0.871578	0.884583	0.723397	0.953176
Caulobacter henricii	Caulobacter	2.09029e-06	0	0	8.17241e-05	0	1.54032e-06	3.57006e-06	0	2.09029e-06	0.0018713	0	0	0	0.000911538	0.553326	0.131258	0.0477598	0.872196	0.833591	0.884583	0.972625	0.933885
Lactobacillus panis	Lactobacillus	3.04336e-05	0	3.04336e-05	0.0004079	0	1.5808e-06	3.83258e-06	0	6.27086e-06	0.000173966	1.7243e-06	5.66972e-06	1.31774e-05	0.0120626	0.0395469	0.543087	0.052543	0.421972	0.966312	0.884583	0.266656	0.942231
Coxiella burnetii	Coxiella	4.86568e-06	0	8.25385e-07	2.97737e-06	0	4.86568e-06	6.32321e-06	0	2.23033e-06	6.59111e-05	0	0	1.7243e-06	0.05339	0.610205	0.126339	0.59904	0.906219	0.843367	0.884583	0.793382	0.860845
Bacteroides caccae	Bacteroides	0.00805111	0.000531548	0.00159651	0.0160012	0.00114211	0.00805111	0.0251761	0.00277799	0.00566161	0.0229829	0.00051729	0.00119475	0.00913959	0.183709	0.335407	0.368277	0.718768	0.92199	0.955435	0.884583	0.678004	0.933885
Ruminococcus sp. 5_1_39BFAA	Ruminococcus	3.3455e-05	5.95474e-06	1.85623e-05	0.000336749	7.14013e-06	2.01456e-05	0.000394756	1.14628e-05	3.3455e-05	0.00241597	5.33065e-06	3.02567e-05	0.0018668	0.282048	0.871606	0.193939	0.17358	0.92199	0.871578	0.884583	0.741855	0.715236
Eubacterium saburreum	Eubacterium	0.00134043	0.000181585	0.000386668	0.00195708	0.000246452	0.000653008	0.00469815	0.00017171	0.00134043	0.00869516	1.33266e-05	0.000509527	0.00886979	0.285453	0.579814	0.219079	0.104375	0.964854	0.914514	0.884583	0.795644	0.94188
Capnocytophaga canimorsus	Capnocytophaga	1.23709e-06	0	1.23709e-06	8.80625e-06	0	0	6.1613e-06	0	0	2.8657e-06	0	0	4.79758e-05	0.322815	0.868073	0.550819	0.456483	0.998353	0.782948	0.884583	0.92313	0.991647
Butyrivibrio hungatei	Butyrivibrio	0.0024948	0.000222358	0.00123957	0.00399563	0.00129695	0.0024948	0.00475533	0.000659644	0.00131143	0.00214858	0.000357153	0.000995036	0.00259815	0.406735	0.5973	0.714439	0.741107	0.88089	0.563258	0.884583	0.96786	0.822395
Eubacterium saphenum	Eubacterium	4.46066e-06	0	1.20182e-06	1.48868e-05	3.08065e-06	3.36583e-06	3.83258e-06	0	4.46066e-06	1.43285e-05	0	1.7243e-06	2.83486e-06	0.407759	0.975898	0.446445	0.642091	0.92199	0.76229	0.884583	0.982198	0.521095
Bacillus megaterium	Bacillus	4.66145e-06	0	2.30261e-06	1.48868e-05	0	4.66145e-06	2.29955e-05	0	4.0469e-06	5.7314e-05	0	4.39248e-06	1.70092e-05	0.47318	0.73048	0.275072	0.841983	0.821402	0.68876	0.884583	0.934816	0.793421
butyrate-producing bacterium ART55/1	butyrate-producing	0.00155776	0.000170719	0.00155776	0.00357722	0.000210792	0.000606006	0.00141956	0.000163345	0.000433018	0.00294522	0.000151284	0.000695649	0.00163119	0.669002	0.579814	0.540971	0.499051	0.957472	0.871578	0.884583	0.840119	0.82698
Lactobacillus manihotivorans	Lactobacillus	1.41076e-05	4.95231e-06	1.36203e-05	3.87058e-05	0	1.41076e-05	9.48482e-05	0	1.11517e-05	0.000160479	0	8.62149e-06	5.10275e-05	0.758406	0.741539	0.54842	1	0.984869	0.849364	0.884583	0.982198	0.980638
Desulfotomaculum acetoxidans	Desulfotomaculum	0.000391211	3.84584e-05	0.000289245	0.000614568	1.26464e-05	0.000338264	0.000757839	0	8.25222e-05	0.000633319	5.33065e-06	0.000391211	0.00128919	0.697948	0.964764	0.593788	0.767575	0.998353	0.972297	0.885802	0.907946	0.737549
[Clostridium] difficile	Clostridium	2.14916e-05	5.61249e-06	1.29886e-05	6.60469e-05	1.07102e-05	2.14916e-05	3.79393e-05	2.6848e-06	5.7314e-06	4.23763e-05	2.66532e-06	1.09812e-05	0.000151738	0.412745	0.985166	0.525247	0.528281	0.796989	0.991749	0.898566	0.816703	0.975354
Bifidobacterium gallicum	Bifidobacterium	0	0	0	0	0	0	9.24194e-06	0	0	0.000279219	0	0	0	0.00425257	0.302541	0.0234911	1	0.88089	0.924929	0.901556	0.946835	0.948697
Bacteroides thetaiotaomicron	Bacteroides	2.47666e-05	0	4.79103e-06	0.000173987	7.66516e-06	2.47666e-05	0.000260615	8.0544e-06	2.09029e-05	3.28385e-05	2.19624e-06	5.33065e-06	0.000105182	0.451483	0.610205	0.717262	0.863071	0.893834	0.849364	0.901556	0.630609	0.697401
Laceyella sacchari	Laceyella	9.45019e-06	0	4.53863e-06	3.60547e-05	0	9.45019e-06	4.00484e-05	2.6848e-06	6.27086e-06	3.3455e-05	0	2.66532e-06	2.55137e-05	0.85178	0.904225	0.893441	0.665827	0.534566	0.818294	0.901556	0.510828	0.496742
Bifidobacterium adolescentis	Bifidobacterium	0.000995502	0	0	1.65077e-06	0	0.000995502	0.00621059	0.000251433	0.000673073	0.00224718	0	0	6.58871e-06	4.58601e-14	2.74454e-09	1.01946e-08	0.371303	0.998353	0.743661	0.901919	0.343289	0.948785
unidentified proteobacterium	unidentified	9.19876e-06	0	0	2.80625e-06	3.57006e-06	4.99694e-06	3.16161e-05	4.69121e-06	9.19876e-06	0.00218939	0	0	1.51284e-06	4.98882e-08	0.0959606	8.48963e-05	1	0.940869	0.818294	0.901919	0.576838	0.844076
Synechocystis sp. Sai002	Synechocystis	1.9218e-05	0	0	2.20156e-06	0	1.9218e-05	6.63937e-05	0	0	1.83975e-05	0	0	2.83486e-06	0.00866095	0.0292954	0.127391	0.707858	0.731128	0.818294	0.901919	0.478508	0.933885
Bacteroides helcogenes	Bacteroides	5.3383e-05	1.10078e-05	2.10975e-05	8.69936e-05	1.91629e-05	5.3383e-05	0.000121382	2.41632e-05	4.29855e-05	8.98824e-05	5.1729e-06	1.9844e-05	0.000152796	0.838757	0.659275	0.630332	0.795027	0.861642	0.872892	0.901919	0.838675	0.844076
Clostridium sp. Kas107-1	Clostridium	2.35959e-05	6.60469e-06	2.35959e-05	7.74116e-05	3.08065e-06	1.70334e-05	2.29955e-05	2.23033e-06	1.64192e-05	0.000208505	0	0	0.00010489	0.43144	0.775597	0.492074	0.841983	0.893834	0.914514	0.908393	0.627316	0.823347
Lactobacillus crispatus	Lactobacillus	0.000547472	0.00038218	0.000547472	0.000779369	0.00022229	0.000386764	0.000490049	0.000253325	0.000504743	0.000631316	0.000385773	0.000525911	0.000724968	0.902977	0.741539	0.833441	1	0.907533	0.984885	0.911226	0.956011	0.973408
Tissierella sp. LBN 299	Tissierella	5.7314e-06	0	3.30154e-06	1.44219e-05	0	3.45661e-06	1.26464e-05	0	5.7314e-06	4.45158e-05	0	0	1.51284e-06	0.125019	1	0.598447	0.111897	0.726771	0.955435	0.928959	0.973204	0.429091
Brucella suis	Brucella	3.83258e-06	0	3.50443e-06	9.89675e-06	0	3.83258e-06	9.48482e-06	0	2.8657e-06	1.11517e-05	1.51284e-06	2.19624e-06	8.50458e-06	0.966804	1	0.921139	0.833376	0.823216	0.972615	0.943785	0.627076	0.975354
Enterococcus faecium	Enterococcus	0.000101479	0	8.25385e-07	0.000324533	3.57006e-06	0.000101479	0.00475505	0	2.57913e-05	0.00184002	0	0	0.00289337	0.358164	0.249314	0.430627	0.250625	0.796989	0.68384	0.945423	0.830526	0.948697
Lactobacillus jensenii	Lactobacillus	0.000355685	0.000149026	0.000222304	0.000401137	0.00010348	0.000205927	0.000265575	0.000119626	0.000355685	0.000445158	6.05135e-05	0.000223954	0.000650339	0.902977	0.885574	0.82457	0.839348	0.998353	0.90536	0.948601	0.793382	0.942231
Synechococcus sp. RS9917	Synechococcus	0.000119146	1.15554e-05	2.08396e-05	5.06153e-05	1.54032e-05	2.20767e-05	6.95553e-05	2.453e-05	0.000119146	0.000388502	6.89719e-06	8.78495e-06	1.66412e-05	0.000205732	0.86511	0.0123923	0.313874	0.721655	0.939214	0.952319	0.891055	0.975354
Ruminococcus lactaris	Ruminococcus	0.00130068	0.000138555	0.000699324	0.00495633	0.000415888	0.00130068	0.0164686	3.49024e-05	0.000281022	0.000808127	9.0621e-05	0.000421678	0.00349538	0.0068519	0.285746	0.120941	0.80421	0.980067	0.782948	0.952319	0.798613	0.823347
Ruminococcus gauvreauii	Ruminococcus	0.00109609	2.42172e-05	7.30618e-05	0.000384081	7.66516e-05	0.00109609	0.00233125	2.23033e-06	4.0469e-05	0.00200886	0	0.000205746	0.00105872	0.178834	0.110406	0.210248	0.350185	0.758653	0.790858	0.952319	0.576838	0.697401
Clostridium purinilyticum	Clostridium	9.69296e-05	1.76125e-05	9.69296e-05	0.000163755	1.5808e-05	6.09073e-05	0.000241452	2.50835e-05	5.7314e-05	0.000161876	7.99597e-06	3.68532e-05	7.24205e-05	0.491634	0.972151	0.751358	0.263398	0.79107	0.999342	0.952319	0.374406	0.933711
Bacteroides sp. 3_1_33FAA	Bacteroides	1.89673e-05	0	6.00912e-06	8.36593e-05	6.1613e-06	1.48982e-05	4.28408e-05	0	6.13251e-06	2.57913e-05	2.19624e-06	1.89673e-05	5.66972e-05	0.622087	0.989325	0.45712	0.845486	0.811414	0.988539	0.952319	0.798613	0.985978
Atopostipes suicloacalis	Atopostipes	0	0	0	0	0	0	0.000349866	0	0	2.8657e-06	0	0	0	2.71296e-05	0.00980128	0.336492	1	0.731128	0.81055	0.953881	0.684586	0.723592
Carnobacterium maltaromaticum	Carnobacterium	1.54032e-06	0	0	0	0	1.54032e-06	3.16161e-06	0	0	0.000131555	0	0	0	0.00135353	0.313204	0.0116823	1	0.796989	0.890056	0.954201	0.727043	0.975354
Enterococcus avium	Enterococcus	0	0	0	4.8073e-06	0	0	3.16161e-06	0	0	0.00013424	0	0	0	0.0174781	1	0.131258	0.327196	0.796989	0.89753	0.954201	0.96786	0.78646
Clostridium sphenoides	Clostridium	0.00194946	0.0010004	0.00194946	0.0128115	0.000689864	0.000880846	0.00228268	8.98824e-05	0.00138127	0.027442	0.000727674	0.00125184	0.00380342	0.250192	0.329481	0.868811	0.391271	0.679749	0.818294	0.954201	0.798613	0.741583
Lactobacillus plantarum	Lactobacillus	0.00027385	0	4.29493e-06	1.73193e-05	0	0.000238709	0.00071163	0.000104826	0.00027385	0.00255015	0	4.53851e-06	1.53737e-05	9.51517e-08	0.000813597	3.36609e-05	0.999856	0.974134	0.829212	0.956691	0.256022	0.860845
Almond witches-broom phytoplasma	Almond	0	0	0	2.40365e-06	0	0	0	0	0	8.9133e-05	0	0	0	0.0393681	0.735987	0.195692	0.479265	0.978721	0.819472	0.956691	0.816703	0.844076
Clostridium sp. SS2/1	Clostridium	6.60881e-05	2.80625e-05	5.3919e-05	0.000145303	6.06911e-05	6.60881e-05	0.000101171	1.61088e-05	3.6795e-05	5.62946e-05	3.99799e-05	6.55233e-05	0.000213035	0.289694	0.972151	0.344835	0.59904	0.53517	0.914514	0.956691	0.926251	0.975269
Bifidobacterium thermacidophilum	Bifidobacterium	0.00115092	0	0	2.97737e-05	0	0.00115092	0.04007	8.92132e-05	0.000432721	0.0114771	0	0	0	1.09319e-10	1.66547e-05	8.48963e-05	0.0477598	0.940869	0.819472	0.966998	0.395597	0.945839
Lactobacillus pentosus	Lactobacillus	3.06625e-05	0	0	0	3.57006e-06	9.61791e-06	7.90401e-05	0	3.06625e-05	0.000380432	0	0	1.51284e-06	4.27343e-07	0.00325152	4.53983e-05	0.41337	0.842611	0.830306	0.966998	0.385221	0.945839
Bifidobacterium catenulatum	Bifidobacterium	0.00058892	0	0	0	0	0.00058892	0.000961128	4.01198e-05	0.000351709	0.000834025	0	0	0	8.66846e-14	2.99092e-08	3.06653e-08	1	0.931948	0.796629	0.968275	0.358915	0.9947
Lactobacillus johnsonii	Lactobacillus	0.00618622	0.000321428	0.00206562	0.010357	2.14204e-05	0.000110662	0.00085334	1.21407e-05	0.000247002	0.00131143	0.00140326	0.00618622	0.0104688	0.000499067	0.0385991	0.0194679	0.642091	0.980067	0.972615	0.968275	0.69417	0.942798
Lactobacillus casei	Lactobacillus	6.57461e-05	2.80625e-06	5.4768e-05	0.000229457	3.06606e-05	6.57461e-05	0.000614051	2.8657e-06	4.69121e-06	7.24896e-05	4.39248e-06	1.51284e-05	0.00101815	0.0674128	0.655522	0.211897	0.39158	0.92199	0.819472	0.968275	0.793382	0.798986
Clostridium botulinum	Clostridium	0.00024176	5.06359e-05	0.00024176	0.00047257	0.000126464	0.000207773	0.000446258	5.26096e-05	0.000118131	0.00126091	3.93337e-05	0.00011994	0.000687423	0.973231	1	0.809771	1	0.827185	0.872866	0.968275	0.798613	0.975354
Clostridium aldrichii	Clostridium	0.00168757	0.000197935	0.00101696	0.0015792	0.000180212	0.00168757	0.00230124	9.61532e-05	0.000209415	0.000801285	0.000357192	0.000580929	0.00140013	0.0700128	0.726881	0.101799	0.886582	0.88089	0.914514	0.969308	0.781388	0.975354
Bacteroides oleiciplenus	Bacteroides	1.48868e-06	0	1.48868e-06	5.61249e-06	0	0	0.000431978	0	0	2.8657e-06	0	0	1.70092e-05	0.00204373	0.062828	0.752317	0.783812	0.62995	0.849364	0.970603	0.795644	0.715236
Bifidobacterium pseudocatenulatum	Bifidobacterium	1.71942e-05	0	0	0	0	7.94633e-06	1.26464e-05	3.06625e-06	1.71942e-05	0.000733691	0	0	1.7243e-06	4.05065e-08	0.0377138	2.52656e-05	0.404491	0.676471	0.871578	0.973074	0.395597	0.948697
Klebsiella oxytoca	Klebsiella	0	0	0	0	0	0	0	0	0	0.000153313	0	0	0	0.00931932	1	0.0569628	1	0.88089	0.920581	0.973074	0.873483	0.942231
uncultured Klebsiella sp.	uncultured	0	0	0	2.80625e-06	0	0	3.16161e-06	0	0	0.000187936	0	0	2.19624e-06	0.0602804	0.922122	0.1267	1	0.940869	0.924929	0.973074	0.940677	0.974072
Lactobacillus murinus	Lactobacillus	0.0046306	0.000638453	0.0046306	0.0110948	0.000449828	0.00149656	0.00497085	0.000217469	0.00125255	0.00827041	0.000298516	0.000861798	0.0625713	0.101836	0.582508	0.717262	0.270884	0.56084	0.890515	0.977738	0.793382	0.973408
Bacteroides coprophilus	Bacteroides	1.40355e-05	0	0	2.80625e-06	0	1.40355e-05	0.00129942	0	0	5.3696e-06	0	0	0	1.7484e-09	0.000355453	0.522677	0.414108	0.838614	0.822085	0.978101	0.526513	0.844076
Bifidobacterium bifidum	Bifidobacterium	4.78715e-05	0	0	2.97737e-06	0	4.78715e-05	0.00107459	1.61876e-05	3.75872e-05	0.00143786	0	0	1.51284e-06	1.13854e-07	0.000251901	8.65389e-05	0.767575	0.88089	0.830306	0.978101	0.516996	0.734498
Nitratiruptor sp. SB155-2	Nitratiruptor	1.5808e-06	0	1.20182e-06	4.94838e-06	0	1.5808e-06	0.000349866	0	0	2.8657e-06	0	0	0	1.94745e-05	0.0492784	0.45712	0.154122	0.807323	0.890056	0.978101	0.823856	0.948785
Streptococcus oralis	Streptococcus	9.36338e-06	0	0	1.65077e-06	7.66516e-06	9.36338e-06	1.42803e-05	2.34561e-06	6.13251e-06	1.3382e-05	0	0	0	7.72589e-05	0.0120353	0.00967823	0.404491	0.761494	0.782948	0.978101	0.535363	0.953176
Lactobacillus acidophilus	Lactobacillus	0.000455563	0	7.98006e-06	0.000235212	3.83258e-06	0.000455563	0.00058192	0.000154748	0.000346339	0.00114862	0	7.99597e-06	3.73361e-05	0.00104017	0.153741	0.0371067	0.171745	0.892761	0.807491	0.978101	0.689289	0.82698
Desulfohalobium retbaense	Desulfohalobium	0.000906743	0.000232918	0.000906743	0.0273944	0.000379393	0.000516409	0.00149854	0.000104707	0.00041701	0.00133952	0.000117274	0.000406934	0.00295614	0.00107683	0.0943074	0.0027262	0.0477598	0.998353	0.966494	0.978101	0.684586	0.429091
Pediococcus ethanolidurans	Pediococcus	1.96669e-05	2.20156e-06	1.0136e-05	0.000262264	3.08065e-06	3.36583e-06	3.83258e-06	0	2.34561e-06	2.0073e-05	1.20701e-05	1.96669e-05	3.73361e-05	0.00681711	0.0546898	0.0152421	0.350185	0.97995	0.893597	0.978101	0.497153	0.942798
Bacillus sp. GB02-14C	Bacillus	4.29493e-06	0	4.29493e-06	0.00607153	0	3.45661e-06	0.000317736	0	4.0469e-06	0.000659111	0	2.19624e-06	6.05135e-06	0.00792597	0.329481	0.153226	0.0102997	0.796989	0.984885	0.978101	0.965111	0.727264
Lactococcus sp. JIP 26-01	Lactococcus	0	0	0	6.76816e-05	0	0	0	0	0	0	0	0	0	0.0120596	0.237663	0.0515105	0.0724408	0.679749	0.829212	0.978101	0.967469	0.596013
Alkaliphilus oremlandii	Alkaliphilus	2.68645e-05	8.93211e-06	2.32432e-05	2.47419e-05	6.32321e-06	2.68645e-05	6.06911e-05	3.06625e-06	1.67223e-05	0.000149016	2.66532e-06	4.53851e-06	0.000879392	0.0356417	0.873299	0.696339	0.0420825	0.974134	0.956945	0.978101	0.859216	0.716137
Clostridium sp. Sukashi-1	Clostridium	8.45016e-05	5.61249e-06	6.79667e-05	0.000312624	3.47777e-05	8.45016e-05	0.000107312	4.46066e-06	3.34446e-05	0.00405094	0	1.31774e-05	0.000257182	0.0419837	0.904225	0.13467	0.751091	0.998353	0.977971	0.978101	0.723943	0.975354
Thermodesulfobium narugense	Thermodesulfobium	2.8657e-06	0	0	0	0	1.78503e-06	1.84839e-05	0	2.8657e-06	1.67223e-05	0	0	1.53737e-05	0.0777835	0.0728873	0.0291409	0.0687389	0.998353	0.741963	0.978101	0.506913	0.86644
Anaeroplasma abactoclasticum	Anaeroplasma	1.28219e-05	3.30154e-06	1.28219e-05	0.00162564	3.57006e-06	6.91323e-06	0.000407847	2.23033e-06	3.06625e-06	0.000682036	1.51284e-06	5.33065e-06	0.00206945	0.445868	0.581752	0.317139	0.986229	0.998353	0.741963	0.978101	0.631192	0.824284
Ixodes scapularis	Ixodes	2.15716e-05	5.61249e-06	1.43085e-05	3.87058e-05	1.23226e-05	2.15716e-05	2.6828e-05	2.6848e-06	1.2265e-05	8.09379e-05	1.51284e-06	7.99597e-06	1.13394e-05	0.314894	0.904225	0.748119	0.254503	0.827185	0.972386	0.978338	0.705694	0.82698
Bifidobacterium tsurumiense	Bifidobacterium	0	0	0	0	0	0	0.000445786	0	0	1.3424e-05	0	0	0	0.000125706	0.0111504	0.129941	1	0.905777	0.849364	0.984885	0.54516	0.82698
Black currant reversion disease phytoplasma	Black	0	0	0	2.16328e-05	0	0	0	0	0	0.00116646	0	0	4.39248e-06	0.00721529	0.367164	0.131258	0.541988	0.421972	0.954713	0.984885	0.610125	0.562526
Epulopiscium sp.	Epulopiscium	0.000470191	5.61262e-05	0.000123372	0.000766998	0.000120145	0.000470191	0.00056764	0.000169505	0.000395547	0.00181019	2.24159e-05	8.2625e-05	0.000606162	0.322815	0.727452	0.267537	0.905529	0.930661	0.890056	0.984885	0.798613	0.975354
butyrate-producing bacterium SL7/1	butyrate-producing	0.00133589	0.000264187	0.00133589	0.00245172	0.000692392	0.0011834	0.00228892	0.000305555	0.000545793	0.00235499	2.66532e-05	0.00107251	0.00286888	0.896047	0.989325	0.640955	0.990805	0.988345	0.920581	0.984885	0.92318	0.82698
unidentified	unidentified	4.0858e-05	1.65077e-06	1.58413e-05	0.000208416	1.53303e-05	4.0858e-05	0.000196354	6.13251e-06	3.28385e-05	0.000212062	2.83486e-06	4.39248e-06	0.000451766	0.966804	0.967036	0.871112	0.727348	0.838614	0.907825	0.987199	0.907946	0.431609
Culex quinquefasciatus	Culex	0	0	0	6.60308e-05	0	0	0	0	0	0	0	0	1.7243e-06	0.0238734	0.233457	0.0484707	0.182785	0.758653	0.849364	0.989582	0.983653	0.697401
Clostridiales bacterium 1_7_47FAA	Clostridiales	0.00127291	0.000500198	0.00121291	0.0103495	0.000911872	0.00127291	0.00641957	0.000231954	0.000942815	0.00258597	0.000399799	0.00126151	0.00401762	0.550906	0.989325	0.336492	0.559355	0.811414	0.783437	0.989582	0.943834	0.9947
Porphyromonas macacae	Porphyromonas	8.2395e-06	2.20156e-06	6.68552e-06	1.48868e-05	0	8.2395e-06	2.85605e-05	0	2.34561e-06	1.07392e-05	0	2.66532e-06	3.47952e-05	0.587764	0.86511	0.516402	0.871247	0.827185	0.790963	0.991077	0.781904	0.9947
Bifidobacterium animalis	Bifidobacterium	0.0105016	0	0	3.46386e-05	3.83258e-06	0.00349658	0.0186155	0.00289051	0.0105016	0.0244444	0	0	5.33065e-06	7.65243e-17	2.99092e-08	4.56146e-09	0.148175	0.953807	0.849364	0.997127	0.395597	0.973408
Actinomyces coleocanis	Actinomyces	4.4724e-05	0	0	0	0	4.4724e-05	6.1613e-05	1.43285e-05	2.58017e-05	0.000171735	0	0	0	4.47988e-09	4.52229e-05	9.82526e-06	1	0.827185	0.782948	0.997127	0.526513	0.942231
Enterococcus durans	Enterococcus	0.00177673	2.80625e-06	2.37772e-05	0.000338915	7.66516e-06	0.00126402	0.0166206	0.000161876	0.00177673	0.0187192	4.39248e-06	5.66972e-06	1.37944e-05	4.85575e-09	0.000571207	0.000107356	0.0598136	0.723523	0.782948	0.997127	0.627076	0.814067
Bifidobacterium stercoris	Bifidobacterium	0	0	0	0	0	0	0	0	0	0.000461786	0	0	0	4.68398e-07	1	0.000740026	1	0.761494	0.890056	0.997127	0.604135	0.82698
Bifidobacterium asteroides	Bifidobacterium	1.09442e-05	0	0	0	0	1.09442e-05	1.78503e-05	0	4.69121e-06	0.000260426	0	0	0	1.51355e-05	0.0311048	0.000617923	1	0.998353	0.807489	0.997127	0.526513	0.973408
Bacteroides chinchillae	Bacteroides	0	0	0	2.80625e-06	0	0	0.000264185	0	0	0	0	0	0	0.000118956	0.0590049	0.446445	0.435196	0.761494	0.872866	0.997127	0.795644	0.822395
Actinosynnema mirum	Actinosynnema	0	0	0	0	0	0	0	0	0	0.000197733	0	0	0	0.000778772	1	0.0189031	1	0.940869	0.849364	0.997127	0.795644	0.800915
Clostridium sp. MK31	Clostridium	1.91629e-06	0	0	2.40365e-06	0	1.91629e-06	0.000163274	0	0	2.09029e-06	0	0	0.000461101	0.0028004	0.103754	0.752317	0.0273783	0.850831	0.92346	0.997127	0.781388	0.975354
Clostridium sp. CYP5	Clostridium	1.78503e-06	0	0	0	0	1.78503e-06	4.98235e-05	0	0	8.25222e-05	0	0	0	0.00878651	0.0646042	0.0323661	1	0.421972	0.977971	0.997127	0.733233	0.897316
Denitrovibrio acetiphilus	Denitrovibrio	4.40312e-06	0	4.40312e-06	0.000140312	0	0	3.83258e-06	0	0	8.09379e-06	0	0	0.0011793	0.00997538	0.343773	0.137402	0.300908	0.88089	0.780189	0.997127	0.877379	0.942231
Eubacterium ventriosum	Eubacterium	2.34561e-05	2.80625e-06	9.35543e-06	0.000110163	1.07102e-05	1.53668e-05	0.00015808	1.83975e-05	2.34561e-05	0.00014423	2.66532e-06	3.4486e-06	1.31774e-05	0.0658094	0.620004	0.481369	0.142045	0.786039	0.757454	0.997127	0.829998	0.985978
Bacteroides coprosuis	Bacteroides	3.12113e-06	0	1.20182e-06	9.73954e-05	0	3.12113e-06	1.78503e-05	0	2.6848e-06	6.13251e-06	0	1.51284e-06	2.83486e-06	0.0734588	0.610205	0.12324	0.0610637	0.817747	0.829212	0.997127	0.947647	0.717423
Clostridium paraputrificum	Clostridium	0	0	0	4.48999e-05	0	0	0	0	0	0.000105219	0	0	0	0.0989114	0.329481	0.827699	0.125956	0.998353	0.76229	0.997127	0.811454	0.985978
Bacillus cereus	Bacillus	0.000260673	7.26339e-05	0.000136514	0.000287006	0.000226122	0.000260673	0.000527988	0.000110243	0.000128783	0.000439375	2.66532e-05	8.79392e-05	0.00230758	0.311265	0.610205	0.810997	0.161274	0.922687	0.787215	0.997127	0.98614	0.715236
[Clostridium] sticklandii	Clostridium	3.70132e-06	0	2.30261e-06	1.48868e-05	3.08065e-06	3.70132e-06	2.84544e-05	0	2.6848e-06	1.3382e-05	0	0	1.31774e-05	0.645608	0.614143	0.968685	0.94802	0.892084	0.68384	0.997127	0.925991	0.942231
